# Supplementary material for: ESBL plasmids in Klebsiella pneumoniae: diversity, transmission and contribution to infection burden in the hospital setting
Source: Genome Med. 2022 Aug 23;14:97. doi: 10.1186/s13073-022-01103-0 (PMC9396894; doi:10.1186/s13073-022-01103-0)
Supplement: Supplementary file 1 — Additional file 1: Table S1. Details of all isolates used in this study. [file 13073_2022_1103_MOESM1_ESM.xlsx]

## Sheet: Table S1
sampleID	species	patient	date	ST	acquisition	onset	study	infection	source	episode_status	samples_per_patient	assembly_status	genbank_accession	read_accession	biosample	acquired ESBL location	PlasmidA_cover	num_plasmids	AGly	Col	Fcyn	Flq	Gly	MLS	Phe	Rif	Sul	Tet	Tgc	Tmt	Bla	Bla_Carb	Bla_ESBL	Bla_broad
INF001	Klebsiella variicola subsp. variicola	KC0026	2013-04	ST3090	HA	Day 0-2	KASPAH	infection	urine	keep	1	incomplete		ERR1023737	SAMEA3356945	none	NA	NA	-	-	-	-	-	-	-	-	-	-	-	-	LEN-17^	-	-	-
INF002	Klebsiella pneumoniae	KC0027	2013-04	ST133	HA	Day 0-2	KASPAH	infection	pneumonia	keep	1	incomplete		ERR1023738	SAMEA3356946	none	NA	NA	-	-	-	-	-	-	-	-	-	-	-	-	-	-	-	SHV-75
INF302	Klebsiella pneumoniae	AH0214	2014-02	ST323	Nosocomial	Day 3+	KASPAH	infection	pneumonia	keep	6	complete	LR890556-LR890561	ERR1008758	SAMEA3357161	Plasmid A	100	7	aac(6')-Ib-cr.v2;strA.v1^;strB.v1	-	fosA7*-15%	qnrB1.v2^	-	-	CatB4.v1	-	sul2	tet(A).v1	-	dfrA14.v1^	OXA-1;TEM-1D.v1^	-	CTX-M-15	SHV-1^
INF004	Klebsiella pneumoniae	KC0024	2013-04	ST345	HA	Day 0-2	KASPAH	infection	urine	keep	1	incomplete		ERR1023740	SAMEA3356948	none	NA	NA	-	-	-	-	-	-	-	-	-	-	-	-	-	-	-	SHV-1
INF005	Klebsiella variicola subsp. variicola	KC0038	2013-04	ST641	Nosocomial	Day 3+	KASPAH	infection	pneumonia	keep	1	incomplete		ERR1023741	SAMEA3356949	none	NA	NA	strA.v1;strB.v1	-	-	-	-	-	-	-	sul1?-0%	-	-	-	-	-	-	LEN-16
INF006	Klebsiella pneumoniae	KC0023	2013-04	ST35	Nosocomial	Day 3+	KASPAH	infection	other	keep	1	incomplete		ERR1023742	SAMEA3356950	none	NA	NA	-	-	-	-	-	-	-	-	-	-	-	-	-	-	-	SHV-33
INF007	Klebsiella pneumoniae	KC0021	2013-04	ST1449	CA	Day 0-2	KASPAH	infection	urine	keep	1	complete	LR890178-LR890180	ERR1023743	SAMEA3356951	none	NA	2	-	-	-	-	-	-	-	-	-	-	-	-	-	-	-	SHV-11.v1^
INF008	Klebsiella pneumoniae	KC0022	2013-04	ST221	HA	Day 0-2	KASPAH	infection	urine	keep	2	complete	LR890202-LR890203	ERR1023744	SAMEA3356952	Plasmid A	94.74	1	aac(6')-Ib-cr.v2;strA.v1^;strB.v1	-	-	qnrB1.v2^	-	-	CatB4.v1	-	sul2	tet(A).v1	-	dfrA14.v1^	OXA-1;TEM-1D.v1^	-	CTX-M-15	SHV-11.v1^
INF011	Klebsiella pneumoniae	KC0018	2013-04	ST1393	HA	Day 0-2	KASPAH	infection	urine	keep	1	incomplete		ERR1023746	SAMEA3356954	none	NA	NA	-	-	-	-	-	-	-	-	-	-	-	-	-	-	-	SHV-11.v1^
INF012	Klebsiella pneumoniae	AHI002	2013-04	ST690	Nosocomial	Day 3+	KASPAH	infection	urine	keep	1	incomplete		ERR1023747	SAMEA3356955	none	NA	NA	-	-	-	-	-	-	-	-	-	-	-	-	SHV-187	-	-	-
INF013	Klebsiella pneumoniae	KC0017	2013-04	ST1583	Nosocomial	Day 3+	KASPAH	infection	urine	keep	1	incomplete		ERR1023748	SAMEA3356956	none	NA	NA	-	-	-	-	-	-	-	-	-	-	-	-	-	-	-	SHV-27
INF014	Klebsiella pneumoniae	KC0016	2013-04	ST25	CA	Day 0-2	KASPAH	infection	urine	keep	1	complete	CP031810-CP031813	ERR1023749	SAMEA3356957	none	NA	3	aph3-Ia.v1*?;strA.v1^;strB.v1	-	-	-	-	-	-	-	sul1?-0%;sul2	-	-	dfrA14.v1^	TEM-1D.v1^	-	-	SHV-11.v1^
INF016	Klebsiella pneumoniae	KC0014	2013-04	ST27	Nosocomial	Day 0-2	KASPAH	infection	disseminated	keep	1	incomplete		ERR1215608	SAMEA3356959	none	NA	NA	-	-	-	-	-	-	-	-	-	-	-	-	-	-	-	SHV-40^
INF017	Klebsiella pneumoniae	KC0036	2013-04	ST35	Nosocomial	Day 0-2	KASPAH	infection	wound or tissue	keep	1	incomplete		ERR1023750	SAMEA3356960	none	NA	NA	-	-	-	-	-	-	-	-	-	-	-	-	-	-	-	SHV-33
INF333	Klebsiella pneumoniae	AH0214	2014-03	ST323	Nosocomial	Day 3+	KASPAH	infection	pneumonia	exclude	6	complete	LR890384-LR890387	SRR5082463	SAMN06112228	Plasmid A	100	3	aac(6')-Ib-cr.v2;strA.v1^;strB.v1	-	fosA7*-15%	qnrB1.v2^	-	-	CatB4.v1	-	sul2	tet(A).v1	-	dfrA14.v1^	OXA-1;TEM-1D.v1^	-	CTX-M-15	SHV-1^
INF019	Klebsiella pneumoniae	KC0012	2013-04	ST20	Nosocomial	Day 0-2	KASPAH	infection	urine	keep	1	incomplete		ERR1023752	SAMEA3356962	none	NA	NA	-	-	-	-	-	-	-	-	-	-	-	-	SHV-187	-	-	-
INF020	Klebsiella pneumoniae	KC0055	2013-04	ST20	HA	Day 0-2	KASPAH	infection	urine	keep	1	incomplete		ERR1023753	SAMEA3356963	none	NA	NA	strA.v1;strB.v1	-	-	-	-	-	-	-	-	-	-	-	SHV-187	-	-	-
INF022	Klebsiella variicola subsp. variicola	KC0011	2013-04	ST3060	HA	Day 0-2	KASPAH	infection	urine	keep	1	complete	LR890209-LR890214	ERR1023755	SAMEA3356968	none	NA	5	-	-	-	-	-	-	-	-	-	-	-	-	-	-	-	SHV-40
INF023	Klebsiella pneumoniae	KC0061	2013-04	ST2997	Nosocomial	Day 3+	KASPAH	infection	urine	keep	1	incomplete		ERR1023756	SAMEA3356971	none	NA	NA	-	-	-	-	-	-	-	-	-	-	-	-	-	-	-	SHV-1^
INF024	Klebsiella pneumoniae	KC0060	2013-04	ST1138	HA	Day 0-2	KASPAH	infection	pneumonia	keep	1	incomplete		ERR1023757	SAMEA3356974	none	NA	NA	-	-	-	-	-	-	-	-	-	-	-	-	SHV-36	-	-	-
INF025	Klebsiella pneumoniae	KC0037	2013-04	ST491	Nosocomial	Day 3+	KASPAH	infection	pneumonia	keep	1	incomplete		ERR1023758	SAMEA3356977	Plasmid C	NA	NA	strA.v1^;strB.v1	-	-	qnrB1.v2^	-	-	-	-	sul2	tet(A).v1	-	dfrA14.v1^	TEM-1D.v1^	-	CTX-M-15;SHV-40*	-
INF027	Klebsiella pneumoniae	KC0010	2013-04	ST215	Nosocomial	Day 3+	KASPAH	infection	pneumonia	keep	1	incomplete		ERR1023760	SAMEA3356982	none	NA	NA	-	-	-	-	-	-	-	-	-	-	-	-	-	-	-	SHV-1
INF028	Klebsiella pneumoniae	KC0039	2013-04	ST45	CA	Day 0-2	KASPAH	infection	urine	keep	2	incomplete		ERR1023761	SAMEA3356983	none	NA	NA	-	-	-	-	-	-	-	-	-	-	-	-	-	-	-	SHV-1
INF030	Klebsiella pneumoniae	KC0008	2013-04	ST3038	HA	Day 0-2	KASPAH	infection	urine	keep	1	incomplete		ERR1023763	SAMEA3356986	none	NA	NA	aadA2^;strA.v1;strB.v1	-	-	qnrS1	-	-	floR.v2*	-	sul1;sul2	tet(A).v1	-	dfrA12	LAP-2	-	-	SHV-11.v1^
INF032	Klebsiella pneumoniae	KC0006	2013-05	ST200	CA	Day 0-2	KASPAH	infection	urine	keep	1	complete	LR890456-LR890456	ERR1023765	SAMEA3356991	none	NA	0	-	-	-	-	-	-	-	-	-	-	-	-	-	-	-	SHV-1^
INF033	Klebsiella pneumoniae	KC0005	2013-05	ST27	Nosocomial	Day 3+	KASPAH	infection	pneumonia	keep	1	incomplete		ERR1023766	SAMEA3356992	none	NA	NA	-	MgrB-51%	-	-	-	-	-	-	-	-	-	-	-	-	-	SHV-40
INF034	Klebsiella quasipneumoniae subsp. similipneumoniae	KC0004	2013-05	ST3097-1LV	HA	Day 0-2	KASPAH	infection	urine	keep	1	incomplete		ERR1023767	SAMEA3356994	none	NA	NA	-	-	-	-	-	-	-	-	-	-	-	-	-	-	-	OKP-B-9*
INF035	Klebsiella quasipneumoniae subsp. similipneumoniae	KC0003	2013-05	ST3097-1LV	HA	Day 0-2	KASPAH	infection	urine	keep	1	incomplete		ERR1023768	SAMEA3356996	none	NA	NA	-	-	-	-	-	-	-	-	-	-	-	-	-	-	-	OKP-B-9*
INF036	Klebsiella variicola subsp. variicola	KC0002	2013-05	ST360	Nosocomial	Day 3+	KASPAH	infection	urine	keep	1	incomplete		ERR1023769	SAMEA3356998	none	NA	NA	-	-	-	-	-	-	-	-	-	-	-	-	LEN-30	-	-	-
INF038	Klebsiella pneumoniae	KC0028	2013-05	ST60	HA	Day 0-2	KASPAH	infection	disseminated	keep	1	incomplete		ERR1023771	SAMEA3357002	none	NA	NA	-	-	-	-	-	-	-	-	-	-	-	-	-	-	-	SHV-11.v1^
INF039	Klebsiella pneumoniae	KC0029	2013-05	ST2931	Nosocomial	Day 3+	KASPAH	infection	disseminated	keep	1	incomplete		ERR1023772	SAMEA3357004	none	NA	NA	-	-	-	-	-	-	-	-	-	-	-	-	-	-	-	SHV-80
INF040	Klebsiella pneumoniae	KC0030	2013-05	ST20	CA	Day 0-2	KASPAH	infection	urine	keep	1	incomplete		ERR1023773	SAMEA3357005	none	NA	NA	-	-	-	-	-	-	-	-	-	-	-	-	SHV-187	-	-	-
INF041	Klebsiella pneumoniae	KC0031	2013-05	ST1263	HA	Day 0-2	KASPAH	infection	urine	keep	1	incomplete		ERR1023774	SAMEA3357008	none	NA	NA	strA.v1*;strB.v1*	-	-	qnrS1	-	-	catII.2*	-	sul2	tet(A).v1*	-	dfrA14.v1^	LAP-2;TEM-1D.v1^	-	-	-
INF042	Klebsiella pneumoniae	KC0071	2013-05	ST37	Nosocomial	Day 3+	KASPAH	infection	urine	keep	2	complete	CP024542-CP024544	ERR1023775	SAMEA3357010	none	NA	2	-	-	-	-	-	-	-	-	-	-	-	-	-	-	-	SHV-11.v1^
INF044	Klebsiella pneumoniae	AHI005	2013-05	ST437	Nosocomial	Day 3+	KASPAH	infection	urine	keep	1	complete	LR890395-LR890398	ERR1023777	SAMEA3357013	pINF044	NA	3	aac(6')-Ib-cr.v2;aph3-Ia.v1^	-	-	-	-	mphA	CatB4.v1;catA1^	-	sul1	tet(D)	-	-	OXA-1;TEM-1D.v1^	-	CTX-M-15	SHV-11.v1
INF045	Klebsiella pneumoniae	KC0032	2013-05	ST1547	HA	Day 0-2	KASPAH	infection	urine	keep	1	incomplete		ERR1023778	SAMEA3357015	none	NA	NA	-	-	-	-	-	-	-	-	-	-	-	-	-	-	-	SHV-11.v1^
INF046	Klebsiella pneumoniae	KC0033	2013-05	ST182	Nosocomial	Day 3+	KASPAH	infection	urine	keep	1	incomplete		ERR1023779	SAMEA3357017	none	NA	NA	-	-	-	-	-	-	-	-	-	-	-	-	SHV-187*	-	-	-
INF047	Klebsiella variicola subsp. variicola	KC0034	2013-05	ST3077	CA	Day 0-2	KASPAH	infection	urine	keep	1	incomplete		ERR1023780	SAMEA3357019	none	NA	NA	-	-	-	-	-	-	-	-	-	-	-	-	-	-	-	LEN-16
INF048	Klebsiella variicola subsp. variicola	KC0035	2013-05	ST616	CA	Day 0-2	KASPAH	infection	urine	keep	1	incomplete		ERR1023781	SAMEA3357021	none	NA	NA	-	-	fosA7*	-	-	-	-	-	-	-	-	-	-	-	-	LEN-9
INF049	Klebsiella pneumoniae	KC0088	2013-05	ST20	Nosocomial	Day 3+	KASPAH	infection	urine	keep	1	complete	LR890360-LR890368	ERR1023782	SAMEA3357023	none	NA	8	-	-	-	-	-	-	-	-	-	-	-	-	SHV-187	-	-	-
KSB1_6J	Klebsiella pneumoniae	AH0214	2014-02	ST323	Nosocomial	Day 3+	KASPAH	carriage	rectal swab	keep	6	complete	LR890230-LR890234	SRR5082446	SAMN06112204	Plasmid A	100	4	aac(6')-Ib-cr.v2;strA.v1^;strB.v1	-	fosA7*-15%	qnrB1.v2^	-	-	CatB4.v1	-	sul2	tet(A).v1	-	dfrA14.v1^	OXA-1;TEM-1D.v1^	-	CTX-M-15	SHV-1^
INF051	Klebsiella pneumoniae	KC0042	2013-05	ST882	CA	Day 0-2	KASPAH	infection	pneumonia	keep	1	incomplete		ERR1023784	SAMEA3357026	none	NA	NA	-	-	-	-	-	-	-	-	-	-	-	-	-	-	-	SHV-101*
INF052	Klebsiella pneumoniae	KC0044	2013-05	ST3071	CA	Day 0-2	KASPAH	infection	wound or tissue	keep	1	incomplete		ERR1023785	SAMEA3357028	none	NA	NA	-	-	-	-	-	-	-	-	-	-	-	-	-	-	-	SHV-41*
INF053	Klebsiella pneumoniae	KC0043	2013-05	ST113	Nosocomial	Day 0-2	KASPAH	infection	disseminated	keep	1	incomplete		ERR1023786	SAMEA3357030	none	NA	NA	-	-	-	-	-	-	-	-	-	-	-	-	-	-	-	SHV-1
INF054	Klebsiella pneumoniae	KC0045	2013-05	ST1322	Nosocomial	Day 0-2	KASPAH	infection	urine	keep	1	incomplete		ERR1023787	SAMEA3357032	none	NA	NA	-	-	-	-	-	-	-	-	-	-	-	-	-	-	-	SHV-71*
INF055	Klebsiella pneumoniae	AHI006	2013-05	ST268	Nosocomial	Day 3+	KASPAH	infection	urine	keep	3	incomplete		ERR1023788	SAMEA3357034	none	NA	NA	-	-	-	-	-	-	-	-	-	-	-	-	-	-	-	SHV-11.v1^
INF056	Klebsiella pneumoniae	AHI007	2013-05	ST3042	Nosocomial	Day 3+	KASPAH	infection	urine	keep	1	incomplete		ERR1023789	SAMEA3357036	none	NA	NA	-	-	-	-	-	-	-	-	-	-	-	-	SHV-36	-	-	-
INF057	Klebsiella pneumoniae	KC0046	2013-05	ST27	Nosocomial	Day 3+	KASPAH	infection	urine	keep	2	incomplete		ERR1023790	SAMEA3357039	none	NA	NA	-	-	-	-	-	-	-	-	-	-	-	-	-	-	-	SHV-40
INF058	Klebsiella variicola subsp. variicola	KC0129	2013-05	ST3076	Nosocomial	Day 3+	KASPAH	infection	urine	keep	1	complete	LR890215-LR890216	ERR1023791	SAMEA3357041	pINF058	NA	1	strA.v1;strB.v1	mcr-9.1	-	qnrA1^	-	-	catII.2*	-	sul1?	tet(D)	-	dfrA19*	TEM-1D.v1^	-	SHV-12	LEN-10*
INF059	Klebsiella pneumoniae	KC0071	2013-05	ST37	Nosocomial	Day 3+	KASPAH	infection	urine	exclude	2	complete	CP024545-CP024547	ERR1023792	SAMEA3357043	none	NA	2	-	-	-	-	-	-	-	-	-	-	-	-	-	-	-	SHV-11.v1^
INF060	Klebsiella pneumoniae	KC0131	2013-05	ST603	Nosocomial	Day 3+	KASPAH	infection	urine	keep	1	incomplete		ERR1023793	SAMEA3357045	none	NA	NA	-	-	-	-	-	-	-	-	-	-	-	-	-	-	-	SHV-11.v1^
INF061	Klebsiella pneumoniae	KC0047	2013-05	ST15	Nosocomial	Day 3+	KASPAH	infection	pneumonia	keep	1	incomplete		SRR5082459	SAMN06112218	Plasmid G	NA	NA	aac(6')-Ib-cr.v2^;aadA5;strA.v1;strB.v1	-	-	qnrB1.v2^	-	mphA	catB3.v2	arr-3	sul1	-	-	dfrA17	OXA-1	-	CTX-M-62.v2	-
INF062	Klebsiella pneumoniae	KC0070	2013-05	ST230	Nosocomial	Day 3+	KASPAH	infection	pneumonia	keep	1	incomplete		ERR1023794	SAMEA3357047	none	NA	NA	-	-	-	-	-	-	-	-	-	-	-	-	SHV-119^	-	-	-
INF063	Klebsiella pneumoniae	KC0072	2013-05	ST110	CA	Day 0-2	KASPAH	infection	wound or tissue	keep	1	incomplete		ERR1023795	SAMEA3357049	none	NA	NA	-	-	-	-	-	-	-	-	-	-	-	-	-	-	-	SHV-1
INF065	Klebsiella pneumoniae	KC0049	2013-05	ST2998	Nosocomial	Day 3+	KASPAH	infection	urine	keep	1	complete	LR890665-LR890668	ERR1023796	SAMEA3357053	none	NA	3	-	-	-	-	-	-	-	-	-	-	-	-	-	-	-	SHV-27
INF066	Klebsiella pneumoniae	KC0054	2013-05	ST3070	HA	Day 0-2	KASPAH	infection	urine	keep	1	incomplete		ERR1215610	SAMEA3357056	none	NA	NA	-	-	-	-	-	-	-	-	-	-	-	-	-	-	-	SHV-1
INF067	Klebsiella pneumoniae	KC0050	2013-05	ST45	HA	Day 0-2	KASPAH	infection	wound or tissue	keep	1	incomplete		ERR1023797	SAMEA3357057	none	NA	NA	-	-	-	-	-	-	-	-	-	-	-	-	-	-	-	SHV-1
INF068	Klebsiella pneumoniae	KC0057	2013-05	ST584	Nosocomial	Day 3+	KASPAH	infection	pneumonia	keep	1	incomplete		ERR1008628	SAMEA3357059	none	NA	NA	-	-	-	-	-	-	-	-	-	-	-	-	SHV-168^	-	-	-
KSB2_5A	Klebsiella pneumoniae	AH0214	2014-02	ST323	#N/A	#N/A	KASPAH	carriage	rectal swab	exclude	6	complete	LR890531-LR890535	ERR1023679	SAMEA3357392	chromosomal	100	4	aac(6')-Ib-cr.v2;strA.v1^;strB.v1	-	fosA7*-15%	qnrB1.v2^	-	-	CatB4.v1	-	sul2	tet(A).v1	-	dfrA14.v1^	OXA-1;TEM-1D.v1^	-	CTX-M-15	SHV-1^
INF071	Klebsiella pneumoniae	AHI008	2013-05	ST607	HA	Outpatient	KASPAH	infection	urine	keep	1	incomplete		ERR1008630	SAMEA3357065	none	NA	NA	-	-	-	-	-	-	-	-	-	-	-	-	-	-	-	SHV-1^
INF072	Klebsiella pneumoniae	KC0048	2013-05	ST133	Nosocomial	Day 3+	KASPAH	infection	pneumonia	keep	1	complete	LR890185-LR890188	ERR1008631	SAMEA3357068	none	NA	3	-	-	-	-	-	-	-	-	-	-	-	-	-	-	-	SHV-75
KSB2_2C	Klebsiella pneumoniae	AH0214	2014-03	ST323	#N/A	#N/A	KASPAH	carriage	rectal swab	exclude	8	complete	LR890391-LR890394	ERR1215632	SAMEA3357423	Plasmid A	NA	3	aac(6')-Ib-cr.v2;strA.v1^;strB.v1	-	fosA7*-15%	qnrB1.v2^	-	-	CatB4.v1?-81%	-	sul2	tet(A).v1	-	dfrA14.v1^	OXA-1;TEM-1D.v1^	-	CTX-M-15	SHV-1^
INF074	Klebsiella pneumoniae	KC0068	2013-05	ST111	Nosocomial	Day 3+	KASPAH	infection	disseminated	keep	3	incomplete		ERR1008633	SAMEA3357072	none	NA	NA	-	-	-	-	-	-	-	-	-	-	-	-	-	-	-	SHV-11.v1^
INF077	Klebsiella pneumoniae	AHI009	2013-06	ST37	Nosocomial	Day 3+	KASPAH	infection	urine	keep	1	incomplete		ERR1008636	SAMEA3357078	none	NA	NA	-	-	-	-	-	-	-	-	-	-	-	-	-	-	-	SHV-11.v1^
INF078	Klebsiella pneumoniae	KC0052	2013-06	ST105	HA	Day 0-2	KASPAH	infection	urine	keep	1	complete	CP032831-CP032832	ERR1008637	SAMEA3357079	none	NA	1	-	-	-	-	-	-	-	-	-	-	-	-	-	-	-	SHV-1^
INF079	Klebsiella pneumoniae	AHI010	2013-05	ST23	HA	Day 0-2	KASPAH	infection	urine	keep	1	complete	LR890464-LR890465	ERR1008638	SAMEA3357081	none	NA	1	-	-	-	-	-	-	-	-	-	-	-	-	-	-	-	SHV-11.v1^
INF080	Klebsiella pneumoniae	KC0073	2013-06	ST1694	Nosocomial	Day 3+	KASPAH	infection	urine	keep	1	incomplete		ERR1008639	SAMEA3357083	none	NA	NA	-	-	-	-	-	-	-	-	-	-	-	-	-	-	-	SHV-11.v1^
INF081	Klebsiella variicola subsp. variicola	KC0062	2013-06	ST3080	HA	Day 0-2	KASPAH	infection	other	keep	1	incomplete		ERR1008640	SAMEA3357085	none	NA	NA	-	-	-	-	-	-	-	-	-	-	-	-	-	-	-	LEN-18
INF082	Klebsiella pneumoniae	AHI011	2013-06	ST3041	HA	Outpatient	KASPAH	infection	urine	keep	1	incomplete		ERR1008641	SAMEA3357087	none	NA	NA	-	-	-	-	-	-	-	-	-	-	-	-	-	-	-	SHV-14^
INF083	Klebsiella pneumoniae	KC0063	2013-06	ST3046	Nosocomial	Day 0-2	KASPAH	infection	urine	keep	1	incomplete		ERR1008642	SAMEA3357089	none	NA	NA	-	-	-	-	-	-	-	-	-	-	-	-	-	-	-	SHV-27
INF084	Klebsiella pneumoniae	KC0064	2013-06	ST661	Nosocomial	Day 3+	KASPAH	infection	urine	keep	1	incomplete		ERR1008643	SAMEA3357091	none	NA	NA	-	-	-	-	-	-	-	-	-	-	-	-	-	-	-	SHV-27
INF087	Klebsiella pneumoniae	KC0066	2013-06	ST3050	CA	Day 0-2	KASPAH	infection	wound or tissue	keep	1	incomplete		ERR1008646	SAMEA3357098	none	NA	NA	strA.v1^;strB.v1*	-	-	qnrS1	-	-	catII.2*	-	sul2	tet(D)	-	dfrA14.v1^	TEM-1D.v1^	-	-	SHV-1^
INF088	Klebsiella pneumoniae	KC0075	2013-06	ST111	HA	Day 0-2	KASPAH	infection	urine	keep	1	incomplete		ERR1008647	SAMEA3357100	none	NA	NA	-	-	-	-	-	-	-	-	-	-	-	-	-	-	-	SHV-40*
INF089	Klebsiella quasipneumoniae subsp. quasipneumoniae	AHI012	2013-06	ST3091	CA	Day 0-2	KASPAH	infection	urine	keep	1	incomplete		ERR1008648	SAMEA3357102	none	NA	NA	-	-	-	-	-	-	-	-	-	-	-	-	-	-	-	OKP-A-3*
INF090	Klebsiella pneumoniae	KC0076	2013-06	ST185	HA	Day 0-2	KASPAH	infection	urine	keep	2	incomplete		ERR1008649	SAMEA3357103	none	NA	NA	-	-	-	-	-	-	-	-	-	-	-	-	-	-	-	SHV-11.v1^
INF091	Klebsiella pneumoniae	KC0119	2013-06	ST45	Nosocomial	Day 3+	KASPAH	infection	urine	keep	2	incomplete		ERR1008650	SAMEA3357106	none	NA	NA	-	-	-	-	-	-	-	-	-	tet(D)	-	-	-	-	-	SHV-1^
INF092	Klebsiella pneumoniae	KC0077	2013-06	ST2415	Nosocomial	Day 3+	KASPAH	infection	pneumonia	keep	1	incomplete		ERR1008651	SAMEA3357108	none	NA	NA	-	-	-	-	-	-	-	-	-	-	-	-	-	-	-	SHV-11.v1^
KSB2_8B	Klebsiella pneumoniae	AH0214	2014-03	ST323	#N/A	#N/A	KASPAH	carriage	rectal swab	exclude	6	complete	LR890451-LR890455	ERR1023691	SAMEA3357418	chromosomal	100	4	aac(6')-Ib-cr.v2;strA.v1^;strB.v1	MgrB-0%	fosA7*-15%	qnrB1.v2^	-	-	CatB4.v1	-	sul2	tet(A).v1	-	dfrA14.v1^	OXA-1;TEM-1D.v1^	-	CTX-M-15	SHV-1^
INF148	Klebsiella pneumoniae	AHI020	2013-08	ST323	Nosocomial	Day 3+	KASPAH	infection	urine	keep	1	complete	LR890381-LR890383	ERR1008705	SAMEA3357060	chromosomal	95.81	2	aac(6')-Ib-cr.v2	-	fosA7*-15%	qnrB1.v2^	-	-	CatB4.v1	-	-	tet(A).v1	-	dfrA14.v1^	OXA-1	-	CTX-M-15	SHV-1^
INF095	Klebsiella pneumoniae	AHI006	2013-06	ST268	Nosocomial	Day 3+	KASPAH	infection	urine	exclude	3	incomplete		ERR1008654	SAMEA3357114	none	NA	NA	-	-	-	-	-	-	-	-	-	-	-	-	-	-	-	SHV-11.v1^
INF096	Klebsiella pneumoniae	KC0080	2013-06	ST603	HA	Day 0-2	KASPAH	infection	urine	keep	1	incomplete		ERR1008655	SAMEA3357116	none	NA	NA	-	-	-	-	-	-	-	-	-	-	-	-	-	-	-	SHV-11.v1^
INF097	Klebsiella pneumoniae	KC0081	2013-06	ST1307	HA	Day 0-2	KASPAH	infection	urine	keep	1	incomplete		ERR1008656	SAMEA3357117	none	NA	NA	-	-	-	-	-	-	-	-	-	-	-	-	-	-	-	SHV-11.v1^
INF098	Klebsiella pneumoniae	KC0051	2013-06	ST611	HA	Day 3+	KASPAH	infection	urine	keep	1	incomplete		ERR1008657	SAMEA3356964	none	NA	NA	-	-	-	-	-	-	-	-	-	-	-	-	-	-	-	SHV-27
INF099	Klebsiella pneumoniae	KC0082	2013-06	ST1583	HA	Day 0-2	KASPAH	infection	urine	keep	1	incomplete		ERR1008658	SAMEA3356966	none	NA	NA	-	-	-	-	-	-	-	-	-	-	-	-	-	-	-	SHV-27
INF100	Klebsiella pneumoniae	KC0069	2013-06	ST22	Nosocomial	Day 0-2	KASPAH	infection	wound or tissue	keep	1	incomplete		ERR1008659	SAMEA3356967	none	NA	NA	-	-	-	-	-	-	-	-	-	-	-	-	-	-	-	SHV-1^
INF101	Klebsiella pneumoniae	KC0067	2013-06	ST133	CA	Day 0-2	KASPAH	infection	urine	keep	1	incomplete		ERR1008660	SAMEA3356969	none	NA	NA	-	-	-	-	-	-	-	-	-	-	-	-	-	-	-	SHV-75
INF102	Klebsiella pneumoniae	KC0083	2013-06	ST27	HA	Day 0-2	KASPAH	infection	urine	keep	1	complete	LR890726-LR890734	ERR1008661	SAMEA3356970	none	NA	8	-	-	-	-	-	-	-	-	-	-	-	-	-	-	-	SHV-40
INF103	Klebsiella variicola subsp. variicola	KC0084	2013-07	ST3087	Nosocomial	Day 0-2	KASPAH	infection	urine	keep	1	incomplete		ERR1008662	SAMEA3356972	none	NA	NA	-	-	-	-	-	-	-	-	-	-	-	-	-	-	-	LEN-2^
INF104	Klebsiella pneumoniae	KC0134	2013-07	ST45	Nosocomial	Day 3+	KASPAH	infection	urine	keep	1	incomplete		ERR1008663	SAMEA3356973	none	NA	NA	-	-	-	-	-	-	-	-	-	tet(D)	-	-	-	-	-	SHV-1
INF106	Klebsiella pneumoniae	AHI013	2013-07	ST690	HA	Day 0-2	KASPAH	infection	urine	keep	1	incomplete		ERR1008665	SAMEA3356976	none	NA	NA	-	-	-	-	-	-	-	-	-	-	-	-	SHV-187	-	-	-
INF107	Klebsiella pneumoniae	AHI014	2013-07	ST3064	HA	Outpatient	KASPAH	infection	urine	keep	1	incomplete		ERR1008666	SAMEA3356978	none	NA	NA	-	-	-	-	-	-	-	-	-	-	-	-	SHV-172*	-	-	-
INF108	Klebsiella pneumoniae	KC0086	2013-07	ST247	HA	Day 0-2	KASPAH	infection	disseminated	keep	1	incomplete		ERR1008667	SAMEA3356980	none	NA	NA	-	-	-	-	-	-	-	-	-	-	-	-	-	-	-	SHV-1^
INF109	Klebsiella pneumoniae	KC0087	2013-07	ST229	Nosocomial	Day 3+	KASPAH	infection	pneumonia	keep	1	incomplete		ERR1008668	SAMEA3356981	none	NA	NA	-	-	-	-	-	-	-	-	-	-	-	-	-	-	-	SHV-1^
INF110	Klebsiella pneumoniae	KC0089	2013-07	ST520	Nosocomial	Day 3+	KASPAH	infection	pneumonia	keep	6	incomplete		ERR1008669	SAMEA3356984	none	NA	NA	aadA2;aadA^	-	-	-	-	-	cmlA1*	-	sul1^	-	-	-	-	-	-	SHV-1^
KSB2_9A	Klebsiella pneumoniae	AH0214	2014-02	ST323	#N/A	#N/A	KASPAH	carriage	rectal swab	exclude	8	complete	LR890564-LR890568	ERR1023683	SAMEA3357401	Plasmid A	NA	4	aac(6')-Ib-cr.v2;strA.v1^;strB.v1	-	fosA7*-15%	qnrB1.v2^	-	-	CatB4.v1?-81%	-	sul2	tet(A).v1	-	dfrA14.v1^	OXA-1;TEM-1D.v1^	-	CTX-M-15	SHV-1^
INF112	Klebsiella variicola subsp. variicola	KC0135	2013-07	ST2988	Nosocomial	Day 0-2	KASPAH	infection	urine	keep	1	incomplete		ERR1008671	SAMEA3356988	none	NA	NA	-	-	-	-	-	-	-	-	-	-	-	-	-	-	-	LEN-16
INF113	Klebsiella pneumoniae	KC0091	2013-07	ST321	Nosocomial	Day 3+	KASPAH	infection	urine	keep	1	incomplete		ERR1008672	SAMEA3356990	none	NA	NA	-	-	-	-	-	-	-	-	-	-	-	-	-	-	-	SHV-1^
INF114	Klebsiella variicola subsp. variicola	KC0136	2013-07	ST2989	Nosocomial	Day 3+	KASPAH	infection	urine	keep	1	incomplete		ERR1008673	SAMEA3356993	none	NA	NA	-	-	-	-	-	-	-	-	-	-	-	-	-	-	-	LEN-2^
INF277	Klebsiella pneumoniae	AH0255	2014-01	ST323	Nosocomial	Day 3+	KASPAH	infection	pneumonia	keep	2	complete	LR890204-LR890208	SRR5082454	SAMN06112222	Plasmid A	99.51	6	aac(6')-Ib-cr.v2;aac(6')-Ib-cr.v2;aac(6')-Ib-cr.v2;strA.v1^;strB.v1	-	fosA7*-15%	qnrB1.v2^	-	-	CatB4.v1;CatB4.v1;CatB4.v1	-	sul2	tet(A).v1	-	dfrA14.v1^	OXA-1;OXA-1;OXA-1;TEM-1D.v1^	-	CTX-M-15;CTX-M-15;CTX-M-15	SHV-1^
INF116	Klebsiella pneumoniae	AHI015	2013-07	ST36	HA	Day 0-2	KASPAH	infection	urine	keep	1	complete	CP031792-CP031794	ERR1008675	SAMEA3356997	none	NA	2	-	-	-	-	-	-	-	-	-	-	-	-	-	-	-	SHV-11.v1^
INF117	Klebsiella pneumoniae	KC0092	2013-07	ST3045	HA	Day 0-2	KASPAH	infection	urine	keep	1	incomplete		ERR1008676	SAMEA3356999	none	NA	NA	-	-	-	-	-	-	-	-	-	-	-	-	-	-	-	SHV-1
INF118	Klebsiella pneumoniae	KC0118	2013-07	ST3073	Nosocomial	Day 0-2	KASPAH	infection	wound or tissue	keep	1	incomplete		ERR1008677	SAMEA3357001	none	NA	NA	-	-	-	-	-	-	-	-	-	-	-	-	-	-	-	-
INF119	Klebsiella pneumoniae	KC0093	2013-07	ST17	CA	Day 0-2	KASPAH	infection	urine	keep	1	complete	LR890691-LR890692	ERR1008678	SAMEA3357003	none	NA	1	-	-	-	-	-	-	-	-	-	-	-	-	-	-	-	SHV-11.v1^
INF120	Klebsiella pneumoniae	KC0094	2013-07	ST309	HA	Outpatient	KASPAH	infection	urine	keep	1	incomplete		ERR1008679	SAMEA3357006	none	NA	NA	-	-	-	-	-	-	-	-	-	-	-	-	-	-	-	SHV-11.v1^
INF121	Klebsiella pneumoniae	KC0022	2013-07	ST221	HA	Day 0-2	KASPAH	infection	urine	exclude	2	incomplete		ERR1008680	SAMEA3357007	Plasmid A	NA	NA	aac(6')-Ib-cr.v2;strA.v1^;strB.v1	-	-	qnrB1.v2^	-	-	CatB4.v1?-81%	-	sul2	tet(A).v1	-	dfrA14.v1^	OXA-1;TEM-1D.v1^	-	CTX-M-15	SHV-11.v1^
INF122	Klebsiella pneumoniae	KC0117	2013-07	ST29	Nosocomial	Day 3+	KASPAH	infection	urine	keep	1	complete	LR890600-LR890602	ERR1008681	SAMEA3357009	none	NA	2	-	-	-	-	-	-	-	-	-	-	-	-	SHV-187	-	-	-
INF123	Klebsiella variicola subsp. variicola	KC0095	2013-07	ST360	HA	Day 0-2	KASPAH	infection	urine	keep	1	incomplete		ERR1008682	SAMEA3357012	none	NA	NA	-	-	-	-	-	-	-	-	-	-	-	-	LEN-30	-	-	-
INF125	Klebsiella pneumoniae	KC0039	2013-07	ST45	HA	Day 0-2	KASPAH	infection	urine	exclude	2	complete	CP031795-CP031797	ERR1008684	SAMEA3357016	none	NA	2	-	-	-	-	-	-	-	-	-	-	-	-	-	-	-	SHV-1
INF126	Klebsiella pneumoniae	KC0097	2013-07	ST1621	HA	Day 0-2	KASPAH	infection	urine	keep	1	incomplete		ERR1008685	SAMEA3357018	none	NA	NA	-	-	-	-	-	-	-	-	-	-	-	-	SHV-119^	-	-	-
INF128	Klebsiella pneumoniae	KC0137	2013-07	ST27	Nosocomial	Day 3+	KASPAH	infection	pneumonia	keep	1	incomplete		ERR1008687	SAMEA3357022	none	NA	NA	-	MgrB-53%	-	-	-	-	-	-	-	-	-	-	-	-	-	SHV-40
INF129	Klebsiella pneumoniae	KC0099	2013-07	ST1193	Nosocomial	Day 3+	KASPAH	infection	urine	keep	1	incomplete		ERR1008688	SAMEA3357024	none	NA	NA	-	-	-	-	-	-	-	-	-	-	-	-	-	-	-	SHV-1^
INF130	Klebsiella pneumoniae	KC0138	2013-07	ST1441	CA	Day 0-2	KASPAH	infection	urine	keep	1	incomplete		ERR1008689	SAMEA3357027	none	NA	NA	-	-	-	-	-	-	-	-	-	-	-	-	-	-	-	SHV-1^
INF131	Klebsiella pneumoniae	KC0100	2013-08	ST3066	HA	Day 0-2	KASPAH	infection	urine	keep	1	incomplete		ERR1008690	SAMEA3357029	none	NA	NA	-	-	-	-	-	-	-	-	-	-	-	-	-	-	-	SHV-11.v1^
INF132	Klebsiella pneumoniae	AHI016	2013-08	ST3075	CA	Day 0-2	KASPAH	infection	urine	keep	1	incomplete		ERR1008691	SAMEA3357031	none	NA	NA	-	-	-	-	-	-	-	-	-	-	-	-	-	-	-	SHV-27^
KSB1_1H	Klebsiella pneumoniae	AH0255	2014-01	ST323	Nosocomial	Day 3+	KASPAH	carriage	rectal swab	keep	2	complete	LR890722-LR890725	SRR5082487	SAMN06112200	Plasmid A	96.43	3	aac(6')-Ib-cr.v2	-	fosA7*-15%	qnrB1.v2^	-	-	CatB4.v1	-	-	-	-	dfrA14.v1^	OXA-1	-	CTX-M-15	SHV-1^
INF134	Klebsiella pneumoniae	KC0101	2013-08	ST20	CA	Day 0-2	KASPAH	infection	disseminated	keep	1	incomplete		ERR1008693	SAMEA3357035	none	NA	NA	-	-	-	-	-	-	-	-	-	-	-	-	SHV-187	-	-	-
INF135	Klebsiella pneumoniae	KC0119	2013-07	ST45	Nosocomial	Day 3+	KASPAH	infection	wound or tissue	keep	2	incomplete		ERR1008694	SAMEA3357037	none	NA	NA	-	-	-	-	-	-	-	-	-	tet(D)	-	-	-	-	-	SHV-1^
INF136	Klebsiella variicola subsp. variicola	KC0102	2013-08	ST616	HA	Day 0-2	KASPAH	infection	wound or tissue	keep	1	incomplete		ERR1008695	SAMEA3357038	none	NA	NA	-	-	fosA7*	-	-	-	-	-	-	-	-	-	-	-	-	LEN-9
INF137	Klebsiella pneumoniae	KC0140	2013-08	ST3047	Nosocomial	Day 3+	KASPAH	infection	urine	keep	1	incomplete		ERR1215612	SAMEA3357040	none	NA	NA	-	-	-	-	-	-	-	-	-	-	-	-	-	-	-	SHV-27^
INF138	Klebsiella pneumoniae	AHI017	2013-08	ST458	HA	Outpatient	KASPAH	infection	urine	keep	1	incomplete		ERR1008696	SAMEA3357042	none	NA	NA	-	-	-	-	-	-	-	-	-	-	-	-	SHV-28.v1*	-	-	-
INF139	Klebsiella pneumoniae	AHI018	2013-08	ST889	HA	Outpatient	KASPAH	infection	urine	keep	1	incomplete		ERR1008697	SAMEA3357044	none	NA	NA	-	-	-	-	-	-	-	-	-	-	-	-	SHV-108^	-	-	-
INF141	Klebsiella pneumoniae	AHI006	2013-08	ST268	Nosocomial	Day 3+	KASPAH	infection	disseminated	keep	3	incomplete		ERR1008699	SAMEA3357048	none	NA	NA	-	-	-	-	-	-	-	-	-	-	-	-	-	-	-	SHV-11.v1^
INF171	Klebsiella pneumoniae	KC0126	2013-09	ST711	HA	Day 0-2	KASPAH	infection	urine	keep	1	complete	LR890446-LR890450	ERR1023809	SAMEA3357101	chromosomal	NA	2	aac(3)-IIa.v1^;aac(3)-IIa.v1^;aac(6')-Ib-cr.v2;aac(6')-Ib-cr.v2;strA.v1^;strB.v1	-	-	qnrB1.v2^	-	-	CatB4.v1;CatB4.v1	-	sul2	tet(A).v1	-	dfrA14.v1^	OXA-1;OXA-1;SHV-187;TEM-1D.v1^	-	CTX-M-15	-
INF143	Klebsiella pneumoniae	AH0095	2013-08	ST280	Nosocomial	Day 3+	KASPAH	infection	urine	keep	4	incomplete		SRR5082458	SAMN06112219	none	NA	NA	-	-	-	-	-	-	-	-	-	-	-	-	-	-	-	SHV-27
INF144	Klebsiella pneumoniae	KC0089	2013-08	ST111	Nosocomial	Day 3+	KASPAH	infection	disseminated	keep	6	complete	LR890569-LR890570	ERR1008701	SAMEA3357052	none	NA	1	-	-	-	-	-	-	-	-	-	-	-	-	-	-	-	SHV-11.v1^
INF145	Klebsiella pneumoniae	KC0128	2013-08	ST35	Nosocomial	Day 0-2	KASPAH	infection	disseminated	keep	1	complete	LR890583-LR890586	ERR1008702	SAMEA3357054	none	NA	3	-	-	-	-	-	-	-	-	-	-	-	-	-	-	-	SHV-33
INF146	Klebsiella pneumoniae	KC0089	2013-08	ST111	Nosocomial	Day 3+	KASPAH	infection	pneumonia	keep	6	incomplete		ERR1008703	SAMEA3357055	none	NA	NA	-	-	-	-	-	-	-	-	-	-	-	-	-	-	-	SHV-11.v1^
INF147	Klebsiella pneumoniae	KC0103	2013-08	ST412	HA	Day 0-2	KASPAH	infection	urine	keep	1	incomplete		ERR1008704	SAMEA3357058	none	NA	NA	-	-	-	-	-	-	-	-	-	-	-	-	-	-	-	SHV-1
INF073	Klebsiella pneumoniae	KC0068	2013-05	ST323	HA	Day 3+	KASPAH	infection	urine	exclude	3	incomplete		ERR1008632	SAMEA3357070	chromosomal	NA	NA	-	-	fosA7*-15%	-	-	-	-	-	-	-	-	-	-	-	CTX-M-15	SHV-1^
INF149	Klebsiella pneumoniae	KC0105	2013-08	ST629	HA	Day 0-2	KASPAH	infection	urine	keep	1	incomplete		ERR1008706	SAMEA3357062	none	NA	NA	-	-	-	-	-	-	-	-	-	-	-	-	-	-	-	SHV-11.v1^
INF150	Klebsiella pneumoniae	KC0106	2013-08	ST176	HA	Day 0-2	KASPAH	infection	other	keep	1	incomplete		ERR1008707	SAMEA3357064	none	NA	NA	-	-	-	-	-	-	-	-	-	-	-	-	-	-	-	SHV-1^
INF151	Klebsiella pneumoniae	KC0115	2013-08	ST93	Nosocomial	Day 3+	KASPAH	infection	pneumonia	keep	1	incomplete		ERR1008708	SAMEA3357066	none	NA	NA	-	-	-	-	-	-	-	-	-	-	-	-	-	-	-	SHV-11.v1^
INF152	Klebsiella variicola subsp. variicola	KC0114	2013-08	ST3094	Nosocomial	Day 3+	KASPAH	infection	urine	keep	1	incomplete		ERR1008709	SAMEA3357067	none	NA	NA	-	-	-	-	-	-	-	-	-	-	-	-	-	-	-	LEN-18
INF153	Klebsiella pneumoniae	KC0104	2013-08	ST3046	HA	Day 0-2	KASPAH	infection	urine	keep	1	incomplete		ERR1008710	SAMEA3357069	none	NA	NA	-	-	-	-	-	-	-	-	-	-	-	-	-	-	-	SHV-27
INF154	Klebsiella variicola subsp. variicola	AHI021	2013-08	ST925	Nosocomial	Day 3+	KASPAH	infection	disseminated	keep	1	complete	LR890587-LR890594	ERR1008711	SAMEA3357071	none	NA	7	-	-	-	-	-	-	-	-	-	-	-	-	-	-	-	LEN-2^
INF155	Klebsiella pneumoniae	KC0108	2013-08	ST882	HA	Day 0-2	KASPAH	infection	urine	keep	1	incomplete		ERR1023798	SAMEA3357073	none	NA	NA	-	-	-	-	-	-	-	-	sul1;sul2	tet(D)	-	dfrA5^	CMY-2.v2;TEM-1D.v1^	-	-	SHV-101*
INF156	Klebsiella pneumoniae	KC0113	2013-08	ST661	CA	Day 0-2	KASPAH	infection	disseminated	keep	1	complete	LR890286-LR890287	ERR1023799	SAMEA3357075	none	NA	6	-	-	-	-	-	-	-	-	-	-	-	-	-	-	-	SHV-27
MSB1_7B	Escherichia coli	AH0280	2014-01	ecoli_ST648	#N/A	#N/A	MDR GN	carriage	Rectal_carriage	exclude	2	incomplete		ERR1015325	SAMEA3357367	chromosomal	NA	NA	aadA2^	-	-	qepA2*	-	ermB.v1*;mphA;mphB.v2*?-0%	catA1^	-	sul1;sul2	tet(B).v2*	-	dfrA12	AmpC1*	-	CTX-M-15	-
MSB1_8B	Escherichia coli	AH0280	2014-01	ecoli_ST648	#N/A	#N/A	MDR GN	carriage	Rectal_carriage	keep	2	complete	LR890536-LR890541	ERR1015326	SAMEA3357369	chromosomal	NA	5	aadA2^	-	-	qepA2*	-	ermB.v1*;mphA;mphB.v2*?-0%	catA1^	-	sul1;sul2	tet(B).v2*	-	dfrA12	AmpC1*	-	CTX-M-15	-
INF159	Klebsiella pneumoniae	KC0109	2013-08	ST12	Nosocomial	Day 3+	KASPAH	infection	urine	keep	1	incomplete		ERR1023802	SAMEA3357082	none	NA	NA	-	-	-	-	-	-	-	-	-	-	-	-	-	-	-	SHV-11.v1^
INF160	Klebsiella pneumoniae	KC0112	2013-08	ST3056	Nosocomial	Day 0-2	KASPAH	infection	urine	keep	1	incomplete		ERR1023803	SAMEA3357084	none	NA	NA	-	-	-	-	-	-	-	-	-	-	-	-	-	-	-	SHV-25
INF161	Klebsiella pneumoniae	AHI022	2013-08	ST661	HA	Day 0-2	KASPAH	infection	urine	keep	1	complete	LR890719-LR890721	ERR1023804	SAMEA3357086	pINF161	NA	6	-	-	-	-	-	-	-	-	-	-	-	-	-	-	CTX-M-14	SHV-27
INF162	Klebsiella pneumoniae	KC0120	2013-09	ST20	Nosocomial	Day 3+	KASPAH	infection	urine	keep	1	incomplete		ERR1035979	SAMEA3357088	none	NA	NA	-	-	-	-	-	-	-	-	-	-	-	-	SHV-187	-	-	-
MSB1_8C	Escherichia coli	AH0324	2014-01	ecoli_ST648	#N/A	#N/A	MDR GN	carriage	Rectal_carriage	keep	1	incomplete		ERR1015335	SAMEA3357387	chromosomal	NA	NA	aac(3)-IIa.v1^;aac(6')-Ib-cr.v2;aadA5	-	-	-	-	ermB.v1*;mphA?;mphB.v2*?-0%	CatB4.v1?-81%	-	sul1	-	-	dfrA17	AmpC1*;OXA-1;TEM-1D.v1^	-	CTX-M-15	-
MSB1_8G	Escherichia coli	AH0187	2014-02	ecoli_ST617	#N/A	#N/A	MDR GN	carriage	Rectal_carriage	exclude	3	complete	LR890603-LR890605	ERR1015365	SAMEA3357457	chromosomal	NA	2	aadA^	-	-	-	-	mphB.v2*?-0%	-	-	sul1	-	-	-	AmpC1*;TEM-1D.v1^	-	CTX-M-15	-
INF165	Klebsiella pneumoniae	KC0121	2013-09	ST54	HA	Day 0-2	KASPAH	infection	urine	keep	1	incomplete		ERR1035980	SAMEA3357090	none	NA	NA	-	-	-	-	-	-	-	-	-	-	-	-	-	-	-	SHV-11.v1^
INF166	Klebsiella pneumoniae	KC0122	2013-09	ST2370	HA	Day 0-2	KASPAH	infection	pneumonia	keep	1	incomplete		ERR1023805	SAMEA3357092	none	NA	NA	-	-	-	-	-	-	-	-	-	-	-	-	-	-	-	SHV-11.v1^
INF167	Klebsiella pneumoniae	AHI023	2013-09	ST2370	Nosocomial	Day 3+	KASPAH	infection	urine	keep	1	incomplete		ERR1023806	SAMEA3357094	none	NA	NA	-	-	-	-	-	-	-	-	-	-	-	-	-	-	-	SHV-11.v1^
INF168	Klebsiella pneumoniae	KC0123	2013-09	ST35	HA	Day 0-2	KASPAH	infection	wound or tissue	keep	1	complete	LR890471-LR890473	ERR1023807	SAMEA3357096	none	NA	4	-	-	-	-	-	-	-	-	-	-	-	-	-	-	-	SHV-33
INF169	Klebsiella variicola subsp. variicola	KC0124	2013-09	ST1688	Nosocomial	Day 3+	KASPAH	infection	disseminated	keep	1	incomplete		ERR1023716	SAMEA3357097	none	NA	NA	-	-	-	-	-	-	-	-	-	-	-	-	-	-	-	LEN-7
INF170	Klebsiella pneumoniae	KC0125	2013-09	ST2116	Nosocomial	Day 3+	KASPAH	infection	urine	keep	1	incomplete		ERR1023808	SAMEA3357099	none	NA	NA	-	-	-	-	-	-	-	-	-	-	-	-	SHV-36	-	-	-
MSB1_4A	Escherichia coli	AH0187	2013-012	ecoli_ST617	#N/A	#N/A	MDR GN	carriage	Rectal_carriage	exclude	3	incomplete		ERR1023709	SAMEA3357459	likely pMSB1A and chromosome	NA	NA	aac(3)-IId^;aac(6')-Ib-cr.v2;aadA5	-	-	-	-	mphA;mphB.v2*?-0%	CatB4.v1?-81%;catA1^	-	sul1	tet(B).v2*	-	dfrA17	AmpC1*;OXA-1;TEM-1D.v1^	-	CTX-M-15	-
INF172	Klebsiella pneumoniae	KC0127	2013-09	ST540	Nosocomial	Day 3+	KASPAH	infection	urine	keep	1	incomplete		ERR1023810	SAMEA3357104	none	NA	NA	-	-	-	-	-	-	-	-	-	-	-	-	-	-	-	-
INF173	Klebsiella pneumoniae	KC0154	2013-09	ST256	Nosocomial	Day 3+	KASPAH	infection	pneumonia	keep	1	incomplete		ERR1023811	SAMEA3357105	none	NA	NA	-	-	-	-	-	-	-	-	-	-	-	-	-	-	-	SHV-11.v1^
INF174	Klebsiella pneumoniae	AHI024	2013-09	ST3098	Nosocomial	Day 3+	KASPAH	infection	urine	keep	1	complete	LR890245-LR890247	ERR1023812	SAMEA3357107	none	NA	2	aph3-Ia.v1*?;strA.v1^;strB.v1	-	-	-	-	-	catA1^	-	sul1?-0%;sul2	tet(D)	-	dfrA14.v1^	TEM-1D.v1^	-	-	SHV-1
INF175	Klebsiella pneumoniae	KC0141	2013-09	ST1165	HA	Day 0-2	KASPAH	infection	urine	keep	1	incomplete		ERR1023813	SAMEA3357110	none	NA	NA	-	-	-	-	-	-	-	-	-	-	-	-	-	-	-	SHV-61^
INF176	Klebsiella pneumoniae	KC0142	2013-09	ST37	Nosocomial	Day 3+	KASPAH	infection	urine	keep	1	incomplete		ERR1023814	SAMEA3357112	none	NA	NA	-	-	-	-	-	-	-	-	-	-	-	-	-	-	-	SHV-11.v1^
INF177	Klebsiella pneumoniae	KC0143	2013-09	ST3061	CA	Day 0-2	KASPAH	infection	urine	keep	1	complete	LR890320-LR890322	ERR1023815	SAMEA3357113	none	NA	1	-	-	-	-	-	-	-	-	-	-	-	-	-	-	-	SHV-42*
INF178	Klebsiella pneumoniae	KC0089	2013-09	ST111	Nosocomial	Day 3+	KASPAH	infection	disseminated	exclude	6	incomplete		ERR1023816	SAMEA3357115	none	NA	NA	-	-	-	-	-	-	-	-	-	-	-	-	-	-	-	SHV-11.v1^
INF179	Klebsiella pneumoniae	KC0089	2013-09	ST111	Nosocomial	Day 3+	KASPAH	infection	pneumonia	exclude	6	incomplete		ERR1023817	SAMEA3357118	none	NA	NA	-	-	-	-	-	-	-	-	-	-	-	-	-	-	-	SHV-11.v1^
INF180	Klebsiella pneumoniae	KC0146	2013-09	ST661	Nosocomial	Day 3+	KASPAH	infection	urine	keep	1	incomplete		ERR1023818	SAMEA3357119	none	NA	NA	-	-	-	-	-	-	-	-	-	-	-	-	-	-	-	SHV-27
INF181	Klebsiella variicola subsp. variicola	KC0147	2013-09	ST347	Nosocomial	Day 3+	KASPAH	infection	urine	keep	1	incomplete		ERR1023819	SAMEA3357120	Plasmid A	100	NA	aac(6')-Ib-cr.v2;strA.v1^;strB.v1	-	-	qnrB1.v2^	-	-	CatB4.v1?-81%	-	sul2	tet(A).v1	-	dfrA14.v1^	OXA-1;TEM-1D.v1^	-	CTX-M-15	LEN-9
INF182	Klebsiella pneumoniae	KC0148	2013-09	ST412	Nosocomial	Day 3+	KASPAH	infection	urine	keep	1	complete	LR890554-LR890555	ERR1023820	SAMEA3357121	none	NA	4	-	-	-	-	-	-	-	-	-	-	-	-	-	-	-	SHV-1
INF183	Klebsiella pneumoniae	KC0149	2013-09	ST36	Nosocomial	Day 3+	KASPAH	infection	urine	keep	1	incomplete		ERR1023821	SAMEA3357122	none	NA	NA	-	-	-	-	-	-	-	-	-	-	-	-	-	-	-	SHV-11.v1^
INF184	Klebsiella pneumoniae	AHI025	2013-09	ST3062	Nosocomial	Day 3+	KASPAH	infection	urine	keep	1	incomplete		ERR1023822	SAMEA3357123	Plasmid F	NA	NA	aadA5;strA.v1^;strB.v1*	-	-	-	-	mphA	-	-	sul1;sul2	tet(A).v1	-	dfrA17	-	-	CTX-M-14	SHV-1*
INF186	Klebsiella quasipneumoniae subsp. similipneumoniae	KC0151	2013-09	ST480	Nosocomial	Day 3+	KASPAH	infection	wound or tissue	keep	1	incomplete		ERR1023833	SAMEA3357135	none	NA	NA	-	-	-	-	-	-	-	-	-	-	-	-	-	-	-	OKP-B-5*?
INF187	Klebsiella quasipneumoniae subsp. similipneumoniae	AHI026	2013-09	ST480	CA	Day 0-2	KASPAH	infection	pneumonia	keep	1	incomplete		ERR1023824	SAMEA3357125	none	NA	NA	-	-	-	-	-	-	-	-	-	-	-	-	-	-	-	OKP-B-5*?
INF188	Klebsiella pneumoniae	AHI027	2013-09	ST17-1LV	Nosocomial	Day 3+	KASPAH	infection	wound or tissue	keep	1	complete	LR890307-LR890311	ERR1023825	SAMEA3357126	Plasmid E	NA	4	strA.v1^;strB.v1	-	-	qnrS1	-	-	catII.2*	-	sul1;sul2	tet(A).v1;tet(D)	-	dfrA1.v1	LAP-2;TEM-1D.v1^	-	CTX-M-14	SHV-11.v1^
INF189	Klebsiella variicola subsp. variicola	KC0157	2013-09	ST3083	HA	Day 0-2	KASPAH	infection	urine	keep	1	incomplete		ERR1023826	SAMEA3357127	none	NA	NA	-	-	-	-	-	-	-	-	-	-	-	-	-	-	-	LEN-16^
INF191	Klebsiella pneumoniae	KC0155	2013-09	ST86	HA	Day 0-2	KASPAH	infection	pneumonia	keep	1	incomplete		ERR1023828	SAMEA3357129	none	NA	NA	-	-	-	-	-	-	-	-	-	-	-	-	-	-	-	SHV-1^
INF192	Klebsiella pneumoniae	KC0153	2013-09	ST3067	CA	Day 0-2	KASPAH	infection	urine	keep	1	complete	LR890225-LR890229	ERR1023829	SAMEA3357130	none	NA	4	-	-	-	-	-	-	-	-	-	-	-	-	-	-	-	SHV-1^
INF193	Klebsiella variicola subsp. variicola	KC0152	2013-09	ST681	Nosocomial	Day 3+	KASPAH	infection	urine	keep	1	incomplete		ERR1023830	SAMEA3357131	none	NA	NA	-	-	-	-	-	-	-	-	-	-	-	-	-	-	-	LEN-2^
INF194	Klebsiella pneumoniae	KC0076	2013-09	ST185	HA	Day 0-2	KASPAH	infection	urine	exclude	2	incomplete		ERR1023831	SAMEA3357132	none	NA	NA	-	-	-	-	-	-	-	-	-	-	-	-	-	-	-	SHV-11.v1^
INF195	Klebsiella quasipneumoniae subsp. similipneumoniae	KC0162	2013-09	ST414	HA	Day 0-2	KASPAH	infection	urine	keep	2	incomplete		ERR1023832	SAMEA3357133	none	NA	NA	-	-	-	-	-	-	-	-	-	-	-	-	-	-	-	OKP-B-8
INF196	Klebsiella pneumoniae	KC0161	2013-09	ST66	Nosocomial	Day 0-2	KASPAH	infection	wound or tissue	keep	1	incomplete		ERR1023717	SAMEA3357134	none	NA	NA	-	-	-	-	-	-	-	-	-	-	-	-	-	-	-	-
INF197	Klebsiella pneumoniae	KC0174	2013-09	ST27	Nosocomial	Day 3+	KASPAH	infection	urine	keep	2	incomplete		ERR1023834	SAMEA3357136	none	NA	NA	-	-	-	-	-	-	-	-	-	-	-	-	-	-	-	SHV-40
INF198	Klebsiella pneumoniae	KC0160	2013-09	ST1010	HA	Day 0-2	KASPAH	infection	urine	keep	1	incomplete		ERR1023835	SAMEA3357137	none	NA	NA	-	-	-	-	-	-	-	-	-	-	-	-	-	-	-	SHV-11.v1^
INF199	Klebsiella pneumoniae	KC0159	2013-09	ST629	CA	Day 0-2	KASPAH	infection	urine	keep	1	incomplete		ERR1023836	SAMEA3357138	none	NA	NA	-	-	-	-	-	-	-	-	-	-	-	-	-	-	-	SHV-11.v1^
INF200	Klebsiella pneumoniae	AHI028	2013-09	ST292	CA	Day 0-2	KASPAH	infection	wound or tissue	keep	1	incomplete		ERR1023837	SAMEA3357139	none	NA	NA	-	-	-	-	-	-	-	-	-	-	-	-	-	-	-	SHV-11.v1^
INF201	Klebsiella pneumoniae	KC0158	2013-010	ST45	HA	Day 0-2	KASPAH	infection	urine	keep	1	complete	LR890686-LR890690	ERR1023838	SAMEA3357140	none	NA	1	-	-	-	-	-	-	-	-	-	-	-	-	-	-	-	SHV-1
INF202	Klebsiella pneumoniae	KC0164	2013-010	ST3052	Nosocomial	Day 3+	KASPAH	infection	urine	keep	1	incomplete		ERR1023839	SAMEA3357141	none	NA	NA	-	-	-	-	-	-	-	-	-	-	-	-	-	-	-	-
INF203	Klebsiella variicola subsp. variicola	KC0165	2013-010	ST3088	Nosocomial	Day 0-2	KASPAH	infection	urine	keep	1	incomplete		ERR1023840	SAMEA3357142	none	NA	NA	-	-	-	-	-	-	-	-	-	-	-	-	-	-	-	LEN-2*
INF204	Klebsiella pneumoniae	KC0166	2013-010	ST253	Nosocomial	Day 0-2	KASPAH	infection	urine	keep	2	incomplete		ERR1023841	SAMEA3357143	none	NA	NA	-	-	-	-	-	-	-	-	-	-	-	-	SHV-36	-	-	-
INF205	Klebsiella pneumoniae	KC0167	2013-010	ST3049	Nosocomial	Day 3+	KASPAH	infection	urine	keep	1	incomplete		ERR1023842	SAMEA3357144	none	NA	NA	-	-	-	-	-	-	-	-	-	-	-	-	-	-	-	SHV-41
INF206	Klebsiella pneumoniae	KC0168	2013-010	ST29	HA	Day 0-2	KASPAH	infection	urine	keep	1	complete	CP031808-CP031809	ERR1023843	SAMEA3357145	none	NA	2	-	-	-	-	-	-	-	-	-	-	-	-	SHV-187	-	-	-
INF207	Klebsiella quasipneumoniae subsp. similipneumoniae	KC0169	2013-010	ST1308	HA	Day 0-2	KASPAH	infection	pneumonia	keep	1	incomplete		ERR1023844	SAMEA3357146	none	NA	NA	-	-	-	-	-	-	-	-	-	-	-	-	-	-	-	OKP-B-6*?
INF208	Klebsiella variicola subsp. variicola	KC0170	2013-010	ST925	Nosocomial	Day 3+	KASPAH	infection	pneumonia	keep	1	complete	LR890438-LR890445	ERR1023845	SAMEA3357147	none	NA	7	-	-	-	-	-	-	-	-	-	-	-	-	-	-	-	LEN-2^
INF209	Klebsiella variicola subsp. variicola	AH0124	2013-010	ST681	Nosocomial	Day 3+	KASPAH	infection	pneumonia	keep	3	incomplete		ERR1023846	SAMEA3357148	none	NA	NA	-	-	-	-	-	-	-	-	-	-	-	-	-	-	-	LEN-2^
INF211	Klebsiella pneumoniae	KC0173	2013-010	ST281	CA	Day 0-2	KASPAH	infection	pneumonia	keep	1	incomplete		ERR1023848	SAMEA3357150	none	NA	NA	-	-	-	-	-	-	-	-	-	-	-	-	SHV-108	-	-	-
INF212	Klebsiella variicola subsp. variicola	KC0174	2013-010	ST681	Nosocomial	Day 3+	KASPAH	infection	disseminated	keep	2	incomplete		ERR1023849	SAMEA3357152	none	NA	NA	-	-	-	-	-	-	-	-	-	-	-	-	-	-	-	LEN-2^
INF360	Klebsiella pneumoniae	AHI042	2014-04	ST323	HA	Outpatient	KASPAH	infection	urine	keep	1	incomplete		ERR1015292	SAMEA3357266	none	NA	NA	aac(3)-IIa.v1^;aac(6')-Ib-cr.v2	-	fosA7*-15%	qnrB1.v2^	-	-	CatB4.v1?-81%	-	-	tet(A).v1	-	dfrA14.v1^	OXA-1	-	-	SHV-1^
INF214	Klebsiella pneumoniae	KC0089	2013-010	ST111	Nosocomial	Day 3+	KASPAH	infection	disseminated	exclude	6	incomplete		ERR1023851	SAMEA3357156	none	NA	NA	-	-	-	-	-	-	-	-	-	-	-	-	-	-	-	SHV-11.v1^
INF215	Klebsiella pneumoniae	KC0176	2013-010	ST20	CA	Day 0-2	KASPAH	infection	urine	keep	1	complete	LR890317-LR890319	ERR1023852	SAMEA3357158	none	NA	2	-	-	-	-	-	-	-	-	-	-	-	-	-	-	-	SHV-1
INF216	Klebsiella variicola subsp. variicola	KC0177	2013-010	ST3079	HA	Day 0-2	KASPAH	infection	urine	keep	1	incomplete		ERR1023853	SAMEA3357160	none	NA	NA	-	-	-	-	-	-	-	-	-	-	-	-	-	-	-	LEN-8
INF217	Klebsiella variicola subsp. variicola	AHI029	2013-010	ST919	Nosocomial	Day 3+	KASPAH	infection	urine	keep	1	incomplete		ERR1023854	SAMEA3357162	none	NA	NA	-	-	-	-	-	-	-	-	-	-	-	-	-	-	-	LEN-32
INF218	Klebsiella variicola subsp. variicola	KC0178	2013-011	ST3081	HA	Day 0-2	KASPAH	infection	disseminated	keep	1	incomplete		ERR1023855	SAMEA3357164	none	NA	NA	-	-	-	-	-	-	-	-	-	-	-	-	-	-	-	LEN-16
INF219	Klebsiella variicola subsp. variicola	AHI030	2013-011	ST594	CA	Outpatient	KASPAH	infection	urine	keep	1	incomplete		ERR1023856	SAMEA3357166	none	NA	NA	-	-	-	-	-	-	-	-	-	-	-	-	-	-	-	LEN-10*-39%
INF220	Klebsiella pneumoniae	AHI031	2013-011	ST1877	Nosocomial	Day 3+	KASPAH	infection	pneumonia	keep	1	incomplete		ERR1023857	SAMEA3357168	none	NA	NA	-	-	-	-	-	-	-	-	-	-	-	-	-	-	-	SHV-11.v1^
INF221	Klebsiella quasipneumoniae subsp. similipneumoniae	KC0179	2013-011	ST1822	Nosocomial	Day 3+	KASPAH	infection	urine	keep	1	incomplete		ERR1023858	SAMEA3357170	none	NA	NA	-	-	-	-	-	-	-	-	-	-	-	-	-	-	-	OKP-B-18*?
INF222	Klebsiella quasipneumoniae subsp. similipneumoniae	KC0162	2013-011	ST414	Nosocomial	Day 3+	KASPAH	infection	urine	exclude	2	incomplete		ERR1023859	SAMEA3357172	none	NA	NA	-	-	-	-	-	-	-	-	-	-	-	-	-	-	-	OKP-B-8
INF223	Klebsiella pneumoniae	AHI032	2013-011	ST3072	Nosocomial	Day 3+	KASPAH	infection	urine	keep	1	complete	LR890595-LR890597	ERR1023860	SAMEA3357174	pINF223	NA	3	aph3-Ia.v1^;strA.v1^;strB.v1	-	-	qnrS1	-	-	-	-	sul1;sul2*	tet(D)	-	dfrA7	TEM-1D.v1^	-	CTX-M-3	SHV-1^;SHV-1^
INF224	Klebsiella pneumoniae	KC0180	2013-011	ST336	HA	Day 0-2	KASPAH	infection	urine	keep	1	incomplete		ERR1023861	SAMEA3357176	none	NA	NA	aph3-Ia.v1^;strA.v1^;strB.v1	-	-	-	-	mphA	-	-	sul2*	-	-	dfrA14.v1^	TEM-1D.v1^	-	-	SHV-11.v1^
INF225	Klebsiella pneumoniae	KC0181	2013-011	ST86	CA	Day 0-2	KASPAH	infection	urine	keep	1	incomplete		ERR1023862	SAMEA3357178	none	NA	NA	-	-	-	-	-	-	-	-	-	-	-	-	-	-	-	SHV-1^
INF226	Klebsiella pneumoniae	KC0182	2013-011	ST3068	Nosocomial	Day 3+	KASPAH	infection	urine	keep	1	incomplete		ERR1023863	SAMEA3357180	none	NA	NA	-	-	-	-	-	-	-	-	-	-	-	-	-	-	-	SHV-11.v1^
INF227	Klebsiella pneumoniae	KC0183	2013-011	ST792	Nosocomial	Day 0-2	KASPAH	infection	urine	keep	1	incomplete		ERR1023864	SAMEA3357182	none	NA	NA	-	-	-	-	-	-	-	-	-	-	-	-	-	-	-	SHV-1*
INF228	Klebsiella pneumoniae	KC0046	2013-011	ST27	HA	Day 3+	KASPAH	infection	urine	exclude	2	incomplete		ERR1215613	SAMEA3357185	none	NA	NA	-	-	-	-	-	-	-	-	-	-	-	-	-	-	-	SHV-40
INF229	Klebsiella pneumoniae	AHI033	2013-011	ST221	Nosocomial	Day 3+	KASPAH	infection	urine	keep	2	incomplete		ERR1023718	SAMEA3357188	none	NA	NA	-	-	-	-	-	-	-	-	-	-	-	-	-	-	-	SHV-11.v1^
INF230	Klebsiella quasipneumoniae subsp. similipneumoniae	AHI034	2013-011	ST3093	Nosocomial	Day 3+	KASPAH	infection	urine	keep	1	incomplete		ERR1023865	SAMEA3357190	none	NA	NA	-	-	-	-	-	-	-	-	-	-	-	-	-	-	-	OKP-B-5*?
INF231	Klebsiella pneumoniae	KC0197	2013-011	ST35	Nosocomial	Day 0-2	KASPAH	infection	urine	keep	1	complete	LR890356-LR890359	ERR1023866	SAMEA3357192	none	NA	5	-	-	-	-	-	-	-	-	-	-	-	-	-	-	-	SHV-33
INF232	Klebsiella variicola subsp. variicola	KC0195	2013-011	ST681	HA	Day 0-2	KASPAH	infection	urine	keep	1	complete	LR890748-LR890750	ERR1023867	SAMEA3357194	none	NA	2	-	-	-	-	-	-	-	-	-	-	-	-	-	-	-	LEN-2^
INF233	Klebsiella pneumoniae	KC0194	2013-011	ST180	HA	Day 0-2	KASPAH	infection	urine	keep	1	incomplete		ERR1023868	SAMEA3357195	none	NA	NA	-	-	-	-	-	-	-	-	-	-	-	-	SHV-28.v1^	-	-	-
INF234	Klebsiella pneumoniae	KC0196	2013-011	ST134	HA	Day 0-2	KASPAH	infection	urine	keep	1	incomplete		ERR1023869	SAMEA3357197	none	NA	NA	-	-	-	-	-	-	-	-	-	-	-	-	-	-	-	SHV-60
INF235	Klebsiella pneumoniae	KC0166	2013-011	ST253	HA	Outpatient	KASPAH	infection	urine	exclude	2	complete	CP031817-CP031822	ERR1035981	SAMEA3357198	none	NA	5	-	-	-	-	-	-	-	-	-	-	-	-	SHV-36	-	-	-
INF237	Klebsiella pneumoniae	KC0192	2013-011	ST91	HA	Outpatient	KASPAH	infection	pneumonia	keep	1	complete	CP032833-CP032838	ERR1035983	SAMEA3357202	none	NA	2	-	-	-	-	-	-	-	-	-	-	-	-	-	-	-	SHV-11.v1^
INF238	Klebsiella variicola subsp. variicola	KC0198	2013-011	ST347	Nosocomial	Day 3+	KASPAH	infection	pneumonia	keep	1	incomplete		ERR1035984	SAMEA3357204	none	NA	NA	-	-	-	-	-	-	-	-	-	-	-	-	-	-	-	LEN-19
INF239	Klebsiella pneumoniae	KC0184	2013-011	ST564	CA	Day 0-2	KASPAH	infection	urine	keep	1	incomplete		ERR1035985	SAMEA3357205	none	NA	NA	-	-	-	-	-	-	-	-	-	-	-	-	-	-	-	SHV-11.v1^
INF241	Klebsiella pneumoniae	KC0185	2013-011	ST3072	HA	Day 0-2	KASPAH	infection	disseminated	keep	2	incomplete		ERR1035987	SAMEA3357209	none	NA	NA	-	-	-	-	-	-	-	-	-	-	-	-	-	-	-	SHV-1^
INF242	Klebsiella pneumoniae	KC0185	2013-011	ST3072	HA	Day 0-2	KASPAH	infection	urine	keep	2	complete	LR890624-LR890626	ERR1035988	SAMEA3357211	none	NA	1	-	-	-	-	-	-	-	-	-	-	-	-	-	-	-	SHV-1^
INF243	Klebsiella pneumoniae	KC0187	2013-011	ST3072	Nosocomial	Day 3+	KASPAH	infection	urine	keep	1	incomplete		ERR1035989	SAMEA3357213	none	NA	NA	-	-	-	-	-	-	-	-	-	-	-	-	-	-	-	SHV-1^
INF244	Klebsiella variicola subsp. variicola	AH0148	2013-011	ST681	Nosocomial	Day 3+	KASPAH	infection	urine	keep	2	incomplete		SRR5082455	SAMN06112220	none	NA	NA	-	-	-	-	-	-	-	-	-	-	-	-	-	-	-	LEN-2^
INF245	Klebsiella variicola subsp. variicola	KC0199	2013-011	ST681	Nosocomial	Day 3+	KASPAH	infection	pneumonia	keep	1	incomplete		ERR1035990	SAMEA3357215	none	NA	NA	-	-	-	-	-	-	-	-	-	-	-	-	-	-	-	LEN-2^
INF246	Klebsiella pneumoniae	KC0189	2013-011	ST29	HA	Day 0-2	KASPAH	infection	urine	keep	1	incomplete		ERR1035991	SAMEA3357217	Plasmid A	100	NA	aac(6')-Ib-cr.v2;strA.v1^;strB.v1	-	-	qnrB1.v2^	-	-	CatB4.v1?-81%	-	sul2	tet(A).v1	-	dfrA14.v1^	OXA-1;SHV-187;TEM-1D.v1^	-	CTX-M-15	-
INF247	Klebsiella pneumoniae	AHI037	2013-011	ST3062	CA	Day 0-2	KASPAH	infection	urine	keep	1	complete	LR890562-LR890563	ERR1008712	SAMEA3357219	Plasmid F	NA	6	aadA5;strA.v1^;strB.v1*	-	-	-	-	mphA	-	-	sul1;sul2	tet(A).v1	-	dfrA17	-	-	CTX-M-14;CTX-M-14	SHV-1*
INF248	Klebsiella pneumoniae	KC0190	2013-012	ST3063	Nosocomial	Day 0-2	KASPAH	infection	urine	keep	1	incomplete		ERR1008713	SAMEA3357221	none	NA	NA	-	-	-	-	-	-	-	-	-	-	-	-	-	-	-	SHV-1^
INF249	Klebsiella pneumoniae	KC0191	2013-012	ST29	Nosocomial	Day 3+	KASPAH	infection	urine	keep	1	complete	CP024489-CP024495	ERR1008714	SAMEA3357223	Plasmid A	100	6	aac(6')-Ib-cr.v2;strA.v1^;strB.v1	-	-	qnrB1.v2^	-	-	CatB4.v1	-	sul2	tet(A).v1	-	dfrA14.v1^	OXA-1;SHV-187;TEM-1D.v1^	-	CTX-M-15	-
INF250	Klebsiella pneumoniae	KC0200	2013-012	ST29	HA	Day 0-2	KASPAH	infection	urine	keep	4	complete	LR890374-LR890380	ERR1008715	SAMEA3357225	Plasmid A	100	2	aac(6')-Ib-cr.v2;strA.v1^;strB.v1	-	-	qnrB1.v2^	-	-	CatB4.v1	-	sul2	tet(A).v1	-	dfrA14.v1^	OXA-1;SHV-187;TEM-1D.v1^	-	CTX-M-15	-
INF251	Klebsiella pneumoniae	KC0201	2013-012	ST485	Nosocomial	Day 0-2	KASPAH	infection	urine	keep	1	incomplete		ERR1008716	SAMEA3357227	none	NA	NA	strA.v1*	-	-	qnrS1	-	-	-	-	sul2	tet(A).v1	-	dfrA14.v1^	-	-	-	SHV-27^
INF252	Klebsiella pneumoniae	KC0202	2013-012	ST485	HA	Outpatient	KASPAH	infection	urine	keep	1	incomplete		ERR1008717	SAMEA3357229	none	NA	NA	strA.v1*	-	-	qnrS1	-	-	-	-	sul2	-	-	dfrA14.v1^	-	-	-	SHV-27^
INF253	Klebsiella pneumoniae	KC0203	2013-012	ST101	HA	Day 0-2	KASPAH	infection	urine	keep	1	incomplete		ERR1008718	SAMEA3357230	none	NA	NA	-	-	-	qnrB1.v1	-	-	-	-	sul1	-	-	dfrA5	-	-	-	SHV-1^
INF254	Klebsiella pneumoniae	KC0204	2013-012	ST86	HA	Outpatient	KASPAH	infection	urine	keep	1	incomplete		ERR1215614	SAMEA3357232	none	NA	NA	-	-	-	-	-	-	-	-	-	-	-	-	-	-	-	SHV-1^
INF255	Klebsiella variicola subsp. variicola	AH0034	2013-012	ST681	Nosocomial	Day 0-2	KASPAH	infection	wound or tissue	keep	3	incomplete		SRR5082485	SAMN06112230	none	NA	NA	-	-	-	-	-	-	-	-	-	-	-	-	-	-	-	LEN-2^
INF256	Klebsiella pneumoniae	KC0206	2013-012	ST3043	HA	Day 0-2	KASPAH	infection	urine	keep	1	incomplete		ERR1008719	SAMEA3357234	none	NA	NA	-	-	-	-	-	-	-	-	-	-	-	-	SHV-36	-	-	-
INF257	Klebsiella pneumoniae	KC0207	2013-012	ST1536	HA	Day 0-2	KASPAH	infection	urine	keep	1	incomplete		ERR1008720	SAMEA3357236	none	NA	NA	-	-	-	-	-	-	-	-	-	-	-	-	-	-	-	SHV-1^
INF258	Klebsiella pneumoniae	AHI038	2013-012	ST3074	HA	Outpatient	KASPAH	infection	urine	keep	1	incomplete		ERR1008721	SAMEA3357238	none	NA	NA	-	-	-	-	-	-	-	-	-	-	-	-	-	-	-	SHV-1
INF259	Klebsiella variicola subsp. variicola	KC0208	2013-012	ST3086	Nosocomial	Day 3+	KASPAH	infection	urine	keep	1	incomplete		ERR1008722	SAMEA3357240	none	NA	NA	-	-	-	-	-	-	-	-	-	-	-	-	-	-	-	LEN-2^
KSB1_4E	Klebsiella pneumoniae	CH0142	2013-09	ST323	Nosocomial	Day 3+	KASPAH	carriage	rectal swab	keep	1	complete	CP024499-CP024503	ERR1023628	SAMEA3357325	Plasmid A	100	4	aac(6')-Ib-cr.v2;strA.v1^;strB.v1	-	fosA7*-15%	qnrB1.v2^	-	-	CatB4.v1	-	sul2	tet(A).v1	-	dfrA14.v1^	OXA-1;TEM-1D.v1^	-	CTX-M-15	SHV-1^
INF261	Klebsiella pneumoniae	AHI039	2013-012	ST29	Nosocomial	Day 3+	KASPAH	infection	urine	keep	1	incomplete		ERR1008724	SAMEA3357244	Plasmid A	100	NA	aac(6')-Ib-cr.v2;strA.v1^;strB.v1	-	-	qnrB1.v2^	-	-	CatB4.v1?-81%	-	sul2	tet(A).v1	-	dfrA14.v1^	OXA-1;SHV-187;TEM-1D.v1^	-	CTX-M-15	-
INF262	Klebsiella pneumoniae	KC0210	2013-012	ST221	CA	Day 0-2	KASPAH	infection	wound or tissue	keep	1	incomplete		ERR1008725	SAMEA3357246	none	NA	NA	-	-	-	-	-	-	-	-	-	-	-	-	-	-	-	SHV-11.v1^
INF263	Klebsiella pneumoniae	AHI033	2013-012	ST221	Nosocomial	Day 3+	KASPAH	infection	urine	exclude	2	incomplete		ERR1023719	SAMEA3357248	none	NA	NA	-	-	-	-	-	-	-	-	-	-	-	-	-	-	-	SHV-11.v1^
INF264	Klebsiella pneumoniae	KC0211	2013-012	ST1017	HA	Day 0-2	KASPAH	infection	urine	keep	1	incomplete		ERR1008726	SAMEA3357249	none	NA	NA	-	-	-	-	-	-	-	-	-	-	-	-	-	-	-	SHV-11.v1^
INF265	Klebsiella pneumoniae	KC0212	2013-012	ST1507	HA	Day 0-2	KASPAH	infection	pneumonia	keep	1	incomplete		ERR1008727	SAMEA3357251	none	NA	NA	-	-	-	-	-	-	-	-	-	-	-	-	-	-	-	SHV-11.v1^
INF266	Klebsiella pneumoniae	KC0213	2013-012	ST20	CA	Day 0-2	KASPAH	infection	urine	keep	1	complete	LR890648-LR890650	ERR1008728	SAMEA3357253	none	NA	6	-	-	-	-	-	-	-	-	-	-	-	-	SHV-187*	-	-	-
INF267	Klebsiella variicola subsp. variicola	KC0214	2013-012	ST3078	Nosocomial	Day 0-2	KASPAH	infection	disseminated	keep	1	incomplete		ERR1023720	SAMEA3357255	none	NA	NA	-	-	-	-	-	-	-	-	-	-	-	-	-	-	-	LEN-16^
INF268	Klebsiella pneumoniae	KC0215	2013-012	ST3098	Nosocomial	Day 0-2	KASPAH	infection	urine	keep	1	incomplete		ERR1008729	SAMEA3357257	none	NA	NA	aph3-Ia.v1*?;strA.v1^;strB.v1	-	-	-	-	-	catA1^	-	sul1?-0%;sul2	tet(D)	-	dfrA14.v1^	TEM-1D.v1^	-	-	SHV-1
INF269	Klebsiella pneumoniae	KC0216	2013-012	ST13	Nosocomial	Day 3+	KASPAH	infection	urine	keep	1	incomplete		ERR1008730	SAMEA3357259	none	NA	NA	-	-	-	-	-	-	-	-	-	-	-	-	-	-	-	SHV-1^
INF271	Klebsiella pneumoniae	KC0218	2013-012	ST37	HA	Day 0-2	KASPAH	infection	urine	keep	1	incomplete		ERR1008732	SAMEA3357263	none	NA	NA	-	-	-	-	-	-	-	-	-	-	-	-	-	-	-	SHV-11.v1^
INF273	Klebsiella pneumoniae	KC0220	2013-012	ST500	Nosocomial	Day 3+	KASPAH	infection	disseminated	keep	1	incomplete		ERR1008734	SAMEA3357267	none	NA	NA	-	-	-	-	-	-	-	-	-	-	-	-	-	-	-	SHV-11.v1^
KSB2_2B	Klebsiella pneumoniae	AH0214	2014-03	ST323	#N/A	#N/A	KASPAH	carriage	rectal swab	exclude	6	complete	LR890343-LR890348	ERR1023686	SAMEA3357408	Plasmid A and chromosome	100	5	aac(6')-Ib-cr.v2;aac(6')-Ib-cr.v2;aac(6')-Ib-cr.v2;aac(6')-Ib-cr.v2*-57%;strA.v1^;strB.v1	-	fosA7*-15%	qnrB1.v2^	-	-	CatB4.v1;CatB4.v1*;CatB4.v1*-10%;CatB4.v1*-10%	-	sul2	tet(A).v1	-	dfrA14.v1^;dfrA14.v1^;dfrA14.v1^;dfrA14.v1^	OXA-1;OXA-1;OXA-1*;OXA-1*-45%;TEM-1D.v1^	-	CTX-M-15;CTX-M-15;CTX-M-15;CTX-M-15*-86%	SHV-1^
INF275	Klebsiella pneumoniae	AH0225	2014-01	ST1464	Nosocomial	Day 3+	KASPAH	infection	pneumonia	keep	1	incomplete		SRR5082447	SAMN06112221	none	NA	NA	-	-	-	-	-	-	-	-	-	-	-	-	-	-	-	SHV-11.v1^
KSB1_7E	Klebsiella pneumoniae	CH0150	2013-09	ST323	#N/A	#N/A	KASPAH	carriage	rectal swab	keep	1	complete	CP024496-CP024498	ERR1023631	SAMEA3357328	none	NA	2	-	-	fosA7*-15%	-	-	-	-	-	-	-	-	-	-	-	-	SHV-1^
INF281	Klebsiella pneumoniae	KC0227	2014-01	ST231	Nosocomial	Day 3+	KASPAH	infection	wound or tissue	keep	2	complete	LR890515-LR890522	ERR1008739	SAMEA3357277	Plasmid B and chromosome	NA	7	aadA*;ant(2'')-Ia;rmtB;strA.v1^;strB.v1	-	-	-	-	ermB.v1*	cmlA5;floR.v2*	arr-2	sul2	tet(A).v2;tet(G).v1	-	dfrA23	OXA-10;TEM-1D.v1^	OXA-48	CTX-M-15;CTX-M-15;VEB-1	SHV-1^
INF279	Klebsiella pneumoniae	KC0200	2014-01	ST29	Nosocomial	Day 3+	KASPAH	infection	urine	exclude	4	complete	LR890679-LR890685	ERR1008738	SAMEA3357273	Plasmid A	100	7	aac(6')-Ib-cr.v2;strA.v1^;strB.v1	-	-	qnrB1.v2^	-	-	CatB4.v1	-	sul2	tet(A).v1	-	dfrA14.v1^	OXA-1;SHV-187;TEM-1D.v1^	-	CTX-M-15	-
INF280	Klebsiella pneumoniae	AHI040	2014-01	ST3055	Nosocomial	Day 3+	KASPAH	infection	wound or tissue	keep	1	incomplete		ERR1215615	SAMEA3357275	none	NA	NA	-	-	-	-	-	-	-	-	-	-	-	-	SHV-161*	-	-	-
INF298	Klebsiella pneumoniae	AH0269	2014-01	ST231	CA	Day 0-2	KASPAH	infection	wound or tissue	keep	2	complete	LR890426-LR890433	SRR5082469	SAMN06112224	Plasmid B and chromosome	NA	7	aadA*;ant(2'')-Ia;rmtB;strA.v1^;strB.v1	-	-	-	-	ermB.v1*	cmlA5;floR.v2*	arr-2	sul2	tet(A).v2;tet(G).v1	-	dfrA23	OXA-10;TEM-1D.v1^	OXA-48	CTX-M-15;CTX-M-15;VEB-1	SHV-1^
INF282	Klebsiella pneumoniae	KC0228	2014-01	ST29	Nosocomial	Day 0-2	KASPAH	infection	urine	keep	1	incomplete		ERR1008740	SAMEA3357278	Plasmid A	100	NA	aac(6')-Ib-cr.v2;strA.v1^;strB.v1	-	-	qnrB1.v2^	-	-	CatB4.v1?-81%	-	sul2	tet(A).v1	-	dfrA14.v1^	OXA-1;SHV-187;TEM-1D.v1^	-	CTX-M-15	-
INF283	Klebsiella pneumoniae	KC0229	2013-012	ST111	Nosocomial	Day 0-2	KASPAH	infection	urine	keep	1	incomplete		ERR1008741	SAMEA3357280	none	NA	NA	-	-	-	-	-	-	-	-	-	-	-	-	-	-	-	SHV-11.v1^
INF284	Klebsiella pneumoniae	KC0230	2014-01	ST3072	Nosocomial	Day 3+	KASPAH	infection	urine	keep	1	incomplete		ERR1008742	SAMEA3357282	none	NA	NA	-	-	-	-	-	-	-	-	-	-	-	-	-	-	-	SHV-1^
INF286	Klebsiella pneumoniae	KC0232	2014-01	ST3096	HA	Day 0-2	KASPAH	infection	urine	keep	1	incomplete		ERR1008744	SAMEA3357285	none	NA	NA	aadA2;aadA^;strA.v1^;strB.v1	-	-	qnrS1	-	-	cmlA1*;floR.v1	-	sul2;sul3	tet(A).v2	-	dfrA12	TEM-1D.v1^	-	-	-
INF287	Klebsiella variicola subsp. variicola	KC0233	2014-01	ST3082	CA	Day 0-2	KASPAH	infection	urine	keep	1	incomplete		ERR1008745	SAMEA3357287	none	NA	NA	-	-	-	-	-	-	-	-	-	-	-	-	LEN-38*	-	-	-
INF288	Klebsiella variicola subsp. variicola	KC0234	2014-01	ST3084	HA	Day 0-2	KASPAH	infection	urine	keep	1	incomplete		ERR1008746	SAMEA3357290	none	NA	NA	-	-	-	-	-	-	-	-	-	-	-	-	LEN-58*	-	-	-
INF289	Klebsiella pneumoniae	KC0235	2014-01	ST29	Nosocomial	Day 3+	KASPAH	infection	urine	keep	1	incomplete		ERR1008747	SAMEA3357292	Plasmid A	100	NA	aac(6')-Ib-cr.v2;strA.v1^;strB.v1	-	-	qnrB1.v2^	-	-	CatB4.v1?-81%	-	sul2	tet(A).v1	-	dfrA14.v1^	OXA-1;SHV-187;TEM-1D.v1^	-	CTX-M-15	-
INF290	Klebsiella variicola subsp. variicola	KC0236	2014-01	ST925	CA	Day 0-2	KASPAH	infection	wound or tissue	keep	1	complete	LR890476-LR890483	ERR1008748	SAMEA3357294	none	NA	7	-	-	-	-	-	-	-	-	-	-	-	-	-	-	-	LEN-2^
INF291	Klebsiella quasipneumoniae subsp. similipneumoniae	KC0237	2014-01	ST3092	HA	Day 0-2	KASPAH	infection	disseminated	keep	1	complete	LR890388-LR890390	ERR1008749	SAMEA3357296	none	NA	2	-	-	-	-	-	-	-	-	-	-	-	-	-	-	-	OKP-B-9*
INF292	Klebsiella pneumoniae	KC0238	2014-01	ST661	Nosocomial	Day 3+	KASPAH	infection	urine	keep	1	incomplete		ERR1008750	SAMEA3357298	none	NA	NA	-	-	-	-	-	-	-	-	-	-	-	-	-	-	-	SHV-27
INF293	Klebsiella pneumoniae	AH0297	2014-01	ST3040	Nosocomial	Day 3+	KASPAH	infection	urine	keep	1	incomplete		SRR5082445	SAMN06112223	none	NA	NA	-	-	-	-	-	-	-	-	-	-	-	-	SHV-36^	-	-	-
INF294	Klebsiella pneumoniae	KC0240	2014-01	ST37	CA	Day 0-2	KASPAH	infection	urine	keep	1	incomplete		ERR1008751	SAMEA3357300	none	NA	NA	-	-	-	-	-	-	-	-	-	-	-	-	-	-	-	SHV-11.v1^
KSB1_10J	Klebsiella pneumoniae	CH0260	2014-02	ST323	Nosocomial	Day 3+	KASPAH	carriage	rectal swab	keep	1	complete	CP024515-CP024520	ERR1023674	SAMEA3357381	Plasmid A	98.4	5	strA.v1^;strB.v1	-	fosA7*-15%	-	-	-	-	-	sul2	-	-	dfrA14.v1^	TEM-1D.v1^	-	CTX-M-15	SHV-1^
INF297	Klebsiella pneumoniae	KC0243	2014-02	ST461	HA	Day 0-2	KASPAH	infection	urine	keep	1	incomplete		ERR1008754	SAMEA3357153	none	NA	NA	-	-	-	-	-	-	-	-	-	-	-	-	-	-	-	SHV-1^
INF299	Klebsiella pneumoniae	KC0245	2014-02	ST231	Nosocomial	Day 3+	KASPAH	infection	wound or tissue	keep	2	complete	LR890632-LR890639	ERR1008755	SAMEA3357155	Plasmid B and chromosome	NA	5	aadA*;ant(2'')-Ia;rmtB;strA.v1^;strB.v1	-	-	-	-	ermB.v1*	cmlA5;floR.v2*	arr-2	sul2	tet(A).v2;tet(G).v1	-	dfrA23	OXA-10;TEM-1D.v1^	OXA-48	CTX-M-15;CTX-M-15;VEB-1	SHV-1^
INF305	Klebsiella pneumoniae	KC0227	2014-01	ST231	Nosocomial	Day 3+	KASPAH	infection	wound or tissue	exclude	2	complete	LR890702-LR890709	ERR1008760	SAMEA3357165	Plasmid B and chromosome	NA	7	aadA*;ant(2'')-Ia;rmtB;strA.v1^;strB.v1	-	-	-	-	ermB.v1*	cmlA5;floR.v2*	arr-2	sul2	tet(A).v2;tet(G).v1	-	dfrA23	OXA-10;TEM-1D.v1^	OXA-48	CTX-M-15;CTX-M-15;VEB-1	SHV-1^
INF300	Klebsiella pneumoniae	KC0246	2014-02	ST17	Nosocomial	Day 3+	KASPAH	infection	urine	keep	1	incomplete		ERR1008756	SAMEA3357157	Plasmid E	NA	NA	aac(3)-IId^;strA.v1^;strB.v1	-	-	qnrS1	-	-	catII.2*	-	sul1;sul2	tet(A).v1	-	dfrA1.v1	LAP-2	-	CTX-M-14	SHV-11.v1^
INF301	Klebsiella pneumoniae	KC0247	2014-02	ST27	Nosocomial	Day 3+	KASPAH	infection	pneumonia	keep	1	incomplete		ERR1008757	SAMEA3357159	none	NA	NA	-	-	-	-	-	-	-	-	-	-	-	-	-	-	-	SHV-40
KSB2_1B	Klebsiella pneumoniae	CH0274	2014-02	ST323	Nosocomial	Day 3+	KASPAH	carriage	rectal swab	keep	1	complete	CP024506-CP024514	ERR1023685	SAMEA3357405	Plasmid A	100	10	strA.v1^;strB.v1	-	fosA7*-15%	qnrB1.v2^	-	-	-	-	sul2	-	-	dfrA14.v1^	TEM-1D.v1^	-	CTX-M-15	SHV-1^
INF303	Klebsiella pneumoniae	KC0249	2014-02	ST3054	Nosocomial	Day 3+	KASPAH	infection	wound or tissue	keep	1	incomplete		ERR1008759	SAMEA3357163	none	NA	NA	-	-	-	-	-	-	-	-	-	-	-	-	-	-	-	SHV-11.v1^
INF304	Klebsiella pneumoniae	AH0360	2014-02	ST34-1LV	Nosocomial	Day 3+	KASPAH	infection	sputum	keep	1	incomplete		SRR5082483	SAMN06112241	none	NA	NA	-	-	-	-	-	-	-	-	-	-	-	-	-	-	-	-
INF310	Klebsiella pneumoniae	KC0245	2014-02	ST231	Nosocomial	Day 3+	KASPAH	infection	wound or tissue	exclude	2	complete	LR890254-LR890261	ERR1008765	SAMEA3357175	Plasmid B and chromosome	NA	6	aadA*;ant(2'')-Ia;rmtB;strA.v1^;strB.v1	-	-	-	-	ermB.v1*	cmlA5;floR.v2*	arr-2	sul2	tet(A).v2;tet(G).v1	-	dfrA23	OXA-10;TEM-1D.v1^	OXA-48	CTX-M-15;CTX-M-15;VEB-1	SHV-1^
INF306	Klebsiella pneumoniae	KC0252	2014-02	ST3069	Nosocomial	Day 3+	KASPAH	infection	urine	keep	1	incomplete		ERR1008761	SAMEA3357167	none	NA	NA	-	-	-	-	-	-	-	-	-	-	-	-	-	-	-	SHV-60
INF307	Klebsiella variicola subsp. variicola	KC0253	2014-02	ST1456	HA	Day 0-2	KASPAH	infection	urine	keep	1	incomplete		ERR1008762	SAMEA3357169	none	NA	NA	-	-	fosA7*	-	-	-	-	-	-	-	-	-	LEN-55*	-	-	-
INF308	Klebsiella pneumoniae	KC0262	2014-02	ST1997	HA	Day 0-2	KASPAH	infection	urine	keep	2	incomplete		ERR1008763	SAMEA3357171	none	NA	NA	-	-	-	-	-	-	-	-	-	-	-	-	-	-	-	SHV-11.v1^
INF309	Klebsiella quasipneumoniae subsp. similipneumoniae	KC0255	2014-02	ST1548	HA	Day 0-2	KASPAH	infection	urine	keep	1	incomplete		ERR1008764	SAMEA3357173	none	NA	NA	aadA^	-	-	-	-	-	-	-	sul1	-	-	-	-	-	-	OKP-B-2
INF142	Klebsiella pneumoniae	AHI019	2013-08	ST340	Nosocomial	Day 3+	KASPAH	infection	urine	keep	1	complete	LR890547-LR890553	ERR1008700	SAMEA3357050	Plasmid D and chromosome	NA	6	aac(3)-IIa.v1^;aac(6')-Ib-cr.v2;aadA2;aadA2^;strA.v1^;strB.v1	-	-	qnrB1.v2^	-	-	CatB4.v1	-	sul1;sul1;sul2	tet(A).v1	-	dfrA12	OXA-1;TEM-1D.v1^;TEM-1D.v1^;TEM-1D.v1^	-	CTX-M-15;CTX-M-15	SHV-11.v1
INF311	Klebsiella pneumoniae	AH0352	2014-02	ST240	Nosocomial	Day 3+	KASPAH	infection	pneumonia	keep	2	incomplete		SRR5082461	SAMN06112225	none	NA	NA	-	-	-	-	-	-	-	-	-	-	-	-	SHV-36	-	-	-
INF312	Klebsiella variicola subsp. variicola	AH0586	2014-02	ST2989	Nosocomial	Day 3+	KASPAH	infection	disseminated	keep	2	incomplete		SRR5082449	SAMN06112226	none	NA	NA	aph3-Ia.v1^;strA.v1^;strB.v1	-	-	-	-	-	-	-	sul1;sul2*	-	-	dfrA5	-	-	-	LEN-2^
INF313	Klebsiella pneumoniae	KC0200	2014-02	ST29	Nosocomial	Day 3+	KASPAH	infection	urine	exclude	4	complete	LR890415-LR890421	ERR1008766	SAMEA3357177	Plasmid A	100	4	aac(6')-Ib-cr.v2;strA.v1^;strB.v1	-	-	qnrB1.v2^	-	-	CatB4.v1	-	sul2	tet(A).v1	-	dfrA14.v1^	OXA-1;SHV-187;TEM-1D.v1^	-	CTX-M-15	-
INF314	Klebsiella pneumoniae	KC0260	2014-02	ST29	Nosocomial	Day 0-2	KASPAH	infection	urine	keep	1	incomplete		ERR1008767	SAMEA3357179	Plasmid A	100	NA	aac(6')-Ib-cr.v2;strA.v1^;strB.v1	-	-	qnrB1.v2^	-	-	CatB4.v1?-81%	-	sul2	tet(A).v1	-	dfrA14.v1^	OXA-1;SHV-187;TEM-1D.v1^	-	CTX-M-15	-
INF315	Klebsiella pneumoniae	KC0261	2014-02	ST3057	Nosocomial	Day 3+	KASPAH	infection	disseminated	keep	1	incomplete		ERR1008768	SAMEA3357181	none	NA	NA	-	-	-	-	-	-	-	-	-	-	-	-	-	-	-	SHV-1^
INF316	Klebsiella pneumoniae	KC0262	2014-02	ST1997	HA	Day 0-2	KASPAH	infection	disseminated	keep	2	incomplete		ERR1008769	SAMEA3357183	none	NA	NA	-	-	-	-	-	-	-	-	-	-	-	-	-	-	-	SHV-11.v1^
INF317	Klebsiella pneumoniae	KC0263	2014-02	ST792	Nosocomial	Day 3+	KASPAH	infection	pneumonia	keep	1	incomplete		ERR1008770	SAMEA3357184	none	NA	NA	-	-	-	-	-	-	-	-	-	-	-	-	-	-	-	SHV-1*
INF318	Klebsiella quasipneumoniae subsp. similipneumoniae	KC0264	2014-02	ST1548	Nosocomial	Day 3+	KASPAH	infection	pneumonia	keep	1	incomplete		ERR1008771	SAMEA3357186	none	NA	NA	aadA^	-	-	-	-	-	-	-	sul1	-	-	-	-	-	-	OKP-B-2
INF319	Klebsiella pneumoniae	KC0265	2014-02	ST461	HA	Day 0-2	KASPAH	infection	urine	keep	1	complete	LR890542-LR890546	ERR1008772	SAMEA3357187	none	NA	9	strA.v1;strB.v1*	-	-	-	-	-	-	-	sul1	-	-	dfrA15.v2	-	-	-	SHV-1^
INF320	Klebsiella variicola subsp. variicola	KC0266	2014-02	ST1142	Nosocomial	Day 3+	KASPAH	infection	urine	keep	1	incomplete		ERR1008773	SAMEA3357189	none	NA	NA	-	-	-	-	-	-	catA1*?	-	-	tet(D)	-	-	LEN-17^	-	-	-
INF321	Klebsiella pneumoniae	KC0267	2014-02	ST872	HA	Outpatient	KASPAH	infection	urine	keep	1	complete	LR890669-LR890678	ERR1008774	SAMEA3357191	none	NA	6	-	-	-	-	-	-	-	-	-	-	-	-	-	-	-	SHV-11.v1^
INF322	Klebsiella pneumoniae	KC0268	2014-02	ST29	Nosocomial	Day 3+	KASPAH	infection	urine	keep	1	complete	CP024482-CP024488	ERR1008775	SAMEA3357193	Plasmid A	100	6	aac(6')-Ib-cr.v2;strA.v1^;strB.v1	-	-	qnrB1.v2^	-	-	CatB4.v1	-	sul2	tet(A).v1	-	dfrA14.v1^	OXA-1;SHV-187;TEM-1D.v1^	-	CTX-M-15	-
INF323	Klebsiella pneumoniae	AH0277	2014-03	ST5822	Nosocomial	Day 3+	KASPAH	infection	wound swab	keep	1	complete	LR890735-LR890739	ERR1008776	SAMEA3357196	Plasmid A	95.4	4	aac(6')-Ib-cr.v2;strA.v1^;strB.v1	-	-	qnrB1.v2^	-	-	CatB4.v1?-81%	-	sul2	tet(A).v1	-	dfrA14.v1^	OXA-1;SHV-108^;TEM-1D.v1^	-	CTX-M-15	-
INF324	Klebsiella pneumoniae	KC0270	2014-02	ST3058	HA	Day 0-2	KASPAH	infection	urine	keep	1	incomplete		ERR1008777	SAMEA3357199	none	NA	NA	-	-	-	-	-	-	-	-	-	-	-	-	SHV-187*	-	-	-
INF325	Klebsiella pneumoniae	KC0271	2014-02	ST3048	Nosocomial	Day 0-2	KASPAH	infection	disseminated	keep	1	incomplete		ERR1008778	SAMEA3357201	none	NA	NA	-	-	-	-	-	-	-	-	-	-	-	-	SHV-161*	-	-	-
INF326	Klebsiella pneumoniae	AH0549	2014-03	ST412	Nosocomial	Day 3+	KASPAH	infection	wound or tissue	keep	1	incomplete		SRR5082453	SAMN06112227	none	NA	NA	-	-	-	-	-	-	-	-	-	-	-	-	-	-	-	SHV-1
INF018	Klebsiella pneumoniae	KC0013	2013-04	ST323	HA	Day 0-2	KASPAH	infection	urine	keep	2	complete	LR890493-LR890499	ERR1023751	SAMEA3356961	none	NA	6	-	-	fosA7*-15%	-	-	-	-	-	-	-	-	-	-	-	-	SHV-1^
INF328	Klebsiella pneumoniae	KC0274	2014-03	ST37	Nosocomial	Day 3+	KASPAH	infection	urine	keep	1	incomplete		ERR1008780	SAMEA3357206	none	NA	NA	-	-	-	-	-	-	-	-	-	-	-	-	-	-	-	SHV-11.v1^
INF111	Klebsiella pneumoniae	KC0013	2013-07	ST323	HA	Day 0-2	KASPAH	infection	urine	exclude	2	incomplete		ERR1008670	SAMEA3356987	none	NA	NA	-	-	fosA7*-15%	-	-	-	-	-	-	-	-	-	-	-	-	SHV-1^
INF330	Klebsiella variicola subsp. variicola	KC0276	2014-03	ST3089	Nosocomial	Day 0-2	KASPAH	infection	pneumonia	keep	1	incomplete		ERR1008782	SAMEA3357210	none	NA	NA	-	-	-	-	-	-	-	-	-	-	-	-	-	-	-	LEN-16*
INF331	Klebsiella pneumoniae	KC0277	2014-03	ST86	HA	Day 0-2	KASPAH	infection	disseminated	keep	1	complete	LR890424-LR890425	ERR1008783	SAMEA3357212	none	NA	1	-	-	-	-	-	-	-	-	-	-	-	-	-	-	-	SHV-1^
INF332	Klebsiella pneumoniae	AH0396	2014-03	ST29	Nosocomial	Day 0-2	KASPAH	infection	urine	keep	1	incomplete		SRR5082464	SAMN06112231	Plasmid A	100	NA	aac(6')-Ib-cr.v2;strA.v1^;strB.v1	-	-	qnrB1.v2^	-	-	CatB4.v1?-81%	-	sul2	tet(A).v1	-	dfrA14.v1^	OXA-1;SHV-187;TEM-1D.v1^	-	CTX-M-15	-
INF003	Klebsiella pneumoniae	KC0025	2013-04	ST323	HA	Day 0-2	KASPAH	infection	other	keep	1	incomplete		ERR1023739	SAMEA3356947	Plasmid A	84.5	NA	aac(6')-Ib-cr.v2;strA.v1^;strB.v1	-	fosA7*-15%	qnrB1.v2^	-	-	CatB4.v1?-81%	-	sul2	tet(A).v1	-	dfrA14.v1^	OXA-1;TEM-1D.v1^	-	CTX-M-15	SHV-1^
INF334	Klebsiella pneumoniae	KC0280	2014-03	ST105	HA	Day 0-2	KASPAH	infection	urine	keep	1	complete	LR890235-LR890239	ERR1008784	SAMEA3357214	none	NA	4	-	-	-	-	-	-	-	-	-	-	-	-	-	-	-	SHV-1^
INF336	Klebsiella variicola subsp. variicola	KC0282	2014-03	ST3095	HA	Day 0-2	KASPAH	infection	other	keep	1	complete	LR890740-LR890747	ERR1008786	SAMEA3357218	none	NA	7	-	-	-	-	-	-	-	-	-	-	-	-	LEN-11	-	-	-
INF337	Klebsiella pneumoniae	KC0283	2014-03	ST27	HA	Day 0-2	KASPAH	infection	wound or tissue	keep	1	incomplete		ERR1008787	SAMEA3357220	none	NA	NA	-	-	-	-	-	-	-	-	-	-	-	-	-	-	-	SHV-40^
INF338	Klebsiella pneumoniae	KC0284	2014-03	ST34	Nosocomial	Day 3+	KASPAH	infection	urine	keep	1	incomplete		ERR1008788	SAMEA3357222	none	NA	NA	-	-	-	-	-	-	-	-	-	-	-	-	-	-	-	-
INF339	Klebsiella pneumoniae	AH0620	2014-03	ST792	CA	Day 0-2	KASPAH	infection	wound or tissue	keep	1	incomplete		SRR5082465	SAMN06112229	none	NA	NA	-	-	-	-	-	-	-	-	-	-	-	-	-	-	-	SHV-1*
INF340	Klebsiella pneumoniae	KC0286	2014-03	ST45	HA	Day 0-2	KASPAH	infection	urine	keep	1	incomplete		ERR1008789	SAMEA3357224	none	NA	NA	-	-	-	-	-	-	-	-	-	-	-	-	-	-	-	SHV-1
INF341	Klebsiella pneumoniae	KC0287	2014-03	ST792	HA	Day 0-2	KASPAH	infection	urine	keep	1	complete	LR890490-LR890492	ERR1008790	SAMEA3357226	none	NA	2	-	-	-	-	-	-	-	-	-	-	-	-	-	-	-	SHV-1*
INF342	Klebsiella pneumoniae	KC0288	2014-03	ST3099	Nosocomial	Day 0-2	KASPAH	infection	disseminated	keep	1	incomplete		ERR1023721	SAMEA3357228	none	NA	NA	-	-	-	-	-	-	-	-	-	-	-	-	-	-	-	SHV-27^
INF344	Klebsiella pneumoniae	KC0290	2014-03	ST491	Nosocomial	Day 3+	KASPAH	infection	urine	keep	1	complete	LR890640-LR890642	ERR1008791	SAMEA3357233	Plasmid C	NA	2	strA.v1^;strB.v1	-	-	qnrB1.v2^	-	-	-	-	sul2	tet(A).v1	-	dfrA14.v1^	TEM-1D.v1^	-	CTX-M-15	SHV-40*
INF345	Klebsiella variicola subsp. variicola	KC0291	2014-03	ST347	Nosocomial	Day 3+	KASPAH	infection	wound or tissue	keep	3	complete	LR890399-LR890404	ERR1008792	SAMEA3357235	Plasmid A	100	5	aac(6')-Ib-cr.v2;strA.v1^;strB.v1	-	-	qnrB1.v2^	-	-	CatB4.v1	-	sul2	tet(A).v1	-	dfrA14.v1^	OXA-1;TEM-1D.v1^	-	CTX-M-15	LEN-9
INF346	Klebsiella pneumoniae	AH0631	2014-03	ST37	Nosocomial	Day 3+	KASPAH	infection	pneumonia	keep	1	complete	LR890643-LR890647	ERR1008793	SAMEA3357237	none	NA	4	-	-	-	-	-	-	-	-	-	tet(A).v1	-	-	-	-	-	SHV-11.v1^
INF347	Klebsiella pneumoniae	KC0293	2014-03	ST111	Nosocomial	Day 3+	KASPAH	infection	disseminated	keep	1	incomplete		ERR1008794	SAMEA3357239	none	NA	NA	-	-	-	-	-	-	-	-	-	-	-	-	-	-	-	SHV-11.v1^
INF348	Klebsiella pneumoniae	KC0294	2014-03	ST34	HA	Day 0-2	KASPAH	infection	urine	keep	1	complete	LR890323-LR890325	ERR1015281	SAMEA3357241	none	NA	2	-	-	-	-	-	-	-	-	-	-	-	-	SHV-186	-	-	-
INF349	Klebsiella variicola subsp. variicola	KC0295	2014-03	ST3085	Nosocomial	Day 3+	KASPAH	infection	pneumonia	keep	1	incomplete		ERR1015282	SAMEA3357243	none	NA	NA	-	-	-	-	-	-	-	-	-	-	-	-	-	-	-	LEN-10*
INF350	Klebsiella pneumoniae	KC0296	2014-03	ST45	HA	Day 0-2	KASPAH	infection	pneumonia	keep	1	complete	LR890422-LR890423	ERR1015283	SAMEA3357245	none	NA	1	aadA2^	-	-	-	-	mphA	-	-	sul1	-	-	dfrA12	-	-	-	SHV-1
INF351	Klebsiella pneumoniae	KC0297	2014-03	ST3051	HA	Day 0-2	KASPAH	infection	pneumonia	keep	1	incomplete		ERR1015284	SAMEA3357247	none	NA	NA	-	-	-	-	-	-	-	-	-	-	-	-	-	-	-	SHV-75
INF352	Klebsiella variicola subsp. variicola	KC0291	2014-03	ST347	Nosocomial	Day 3+	KASPAH	infection	wound or tissue	exclude	3	incomplete		ERR1015285	SAMEA3357250	Plasmid A	91.25	NA	aac(6')-Ib-cr.v2;strA.v1^;strB.v1	-	-	qnrB1.v2^	-	-	CatB4.v1?-81%	-	sul2	tet(A).v1	-	dfrA14.v1^	OXA-1;TEM-1D.v1^	-	CTX-M-15	LEN-9
INF353	Klebsiella pneumoniae	KC0299	2014-03	ST1109	HA	Day 0-2	KASPAH	infection	wound or tissue	keep	1	incomplete		ERR1015286	SAMEA3357252	none	NA	NA	-	-	-	-	-	-	-	-	-	-	-	-	-	-	-	SHV-61
INF354	Klebsiella pneumoniae	KC0200	2014-03	ST29	HA	Outpatient	KASPAH	infection	urine	exclude	4	complete	LR890369-LR890373	ERR1015287	SAMEA3357254	Plasmid A	99.73	4	aac(6')-Ib-cr.v2;strA.v1^;strB.v1	-	-	qnrB1.v2^	-	-	CatB4.v1	-	sul2	tet(A).v1	-	dfrA14.v1^	OXA-1;SHV-187;TEM-1D.v1^	-	CTX-M-15	-
INF355	Klebsiella pneumoniae	KC0291	2014-03	ST491	Nosocomial	Day 3+	KASPAH	infection	wound or tissue	keep	3	complete	LR890277-LR890280	ERR1015288	SAMEA3357256	Plasmid C	NA	3	strA.v1^;strB.v1	-	-	qnrB1.v2^	-	-	-	-	sul2	-	-	dfrA14.v1^	TEM-1D.v1^	-	CTX-M-15	SHV-40*
INF356	Klebsiella pneumoniae	KC0302	2014-03	ST661	Nosocomial	Day 0-2	KASPAH	infection	urine	keep	1	incomplete		ERR1015289	SAMEA3357258	none	NA	NA	-	-	-	-	-	-	-	-	-	-	-	-	-	-	-	SHV-27
INF357	Klebsiella pneumoniae	KC0303	2014-03	ST30	Nosocomial	Day 3+	KASPAH	infection	urine	keep	1	complete	LR890217-LR890224	ERR1023722	SAMEA3357260	none	NA	7	-	-	-	-	-	-	-	-	-	-	-	-	-	-	-	SHV-71
INF358	Klebsiella pneumoniae	KC0304	2014-03	ST2513	HA	Day 0-2	KASPAH	infection	urine	keep	1	complete	LR890474-LR890475	ERR1015290	SAMEA3357262	none	NA	1	-	-	-	-	-	-	-	-	-	-	-	-	-	-	-	SHV-1^
INF359	Klebsiella pneumoniae	AHI041	2014-04	ST17	Nosocomial	Day 0-2	KASPAH	infection	urine	keep	1	complete	LR890616-LR890618	ERR1015291	SAMEA3357265	Plasmid E	NA	2	aac(3)-IId^;strA.v1^;strB.v1	-	-	qnrS1	-	-	catII.2*	-	sul1;sul2	tet(A).v1	-	dfrA1.v1	LAP-2;TEM-1D.v1^	-	CTX-M-14	SHV-11.v1^
INF050	Klebsiella pneumoniae	KC0041	2013-05	ST323	HA	Day 0-2	KASPAH	infection	pneumonia	keep	2	incomplete		ERR1023783	SAMEA3357025	Plasmid A	100	NA	aac(6')-Ib-cr.v2;strA.v1^;strB.v1	-	fosA7*-15%	qnrB1.v2^	-	-	CatB4.v1?-81%	-	sul2	tet(A).v1	-	dfrA14.v1^	OXA-1;TEM-1D.v1^	-	CTX-M-15	SHV-1^
INF361	Klebsiella pneumoniae	AHI043	2014-04	ST491	Nosocomial	Day 3+	KASPAH	infection	urine	keep	1	complete	LR890527-LR890530	ERR1015293	SAMEA3357269	Plasmid C	NA	3	strA.v1^;strB.v1	-	-	qnrB1.v2^	-	-	-	-	sul2	tet(A).v1	-	dfrA14.v1^	TEM-1D.v1^	-	CTX-M-15	SHV-40*
KPN029	Klebsiella variicola subsp. variicola	52	2017-03	ST347	#N/A	#N/A	2017-2020	infection	urine	keep	2	complete	CP065162-CP065166	SRR12998338	SAMN16685814	Plasmid A	100	NA	StrA^;StrB	-	-	QnrB1?	-	-	-	-	SulII	TetA	-	DfrA14	LEN-9^;OXA-1;TEM-1D^	-	CTX-M-15	-
KPN049	Klebsiella pneumoniae	5	2017-04	ST323	#N/A	#N/A	2017-2020	infection	urine	keep	1	incomplete		SRR12998341	SAMN16685803	Plasmid A	100	NA	StrA^;StrB	-	-	QnrB1?	-	-	-	-	SulII	-	-	DfrA14	SHV-187*;TEM-1D^	-	CTX-M-15	-
KPN055	Klebsiella variicola subsp. variicola	46	2017-04	ST347	#N/A	#N/A	2017-2020	infection	urine	keep	1	incomplete		SRR12998337	SAMN16685815	Plasmid A	100	NA	StrA^;StrB	-	-	QnrB1?	-	-	-	-	SulII	TetA	-	DfrA14	LEN-9^;OXA-1;TEM-1D^	-	CTX-M-15	-
KPN1050	Klebsiella variicola subsp. variicola	68	2018-09	ST347	#N/A	#N/A	2017-2020	infection	wound	keep	1	incomplete		SRR16977040	SAMN23286213	Plasmid A	100	NA	aac(6')-Ib-cr.v2;strA.v1^;strB.v1	-	-	qnrB1.v2^	-	-	-	-	sul2	tet(A).v1	-	dfrA14.v2*	OXA-1;TEM-1D.v1^	-	CTX-M-15	LEN-9
KPN1062	Klebsiella variicola subsp. variicola	69	2018-09	ST347	#N/A	#N/A	2017-2020	infection	urine	keep	1	incomplete		SRR16977039	SAMN23286214	Plasmid A	100	NA	aac(6')-Ib-cr.v2;strA.v1^;strB.v1	-	-	qnrB1.v2^	-	-	-	-	sul2	tet(A).v1	-	dfrA14.v2*	OXA-1;TEM-1D.v1^	-	CTX-M-15	LEN-9
KPN1079	Klebsiella variicola subsp. variicola	70	2018-010	ST347	#N/A	#N/A	2017-2020	infection	urine	keep	1	incomplete		SRR16977038	SAMN23286215	Plasmid A	100	NA	aac(6')-Ib-cr.v2;strA.v1^;strB.v1	-	-	qnrB1.v2^	-	-	-	-	sul2	tet(A).v1	-	dfrA14.v2*	OXA-1;TEM-1D.v1^	-	CTX-M-15	LEN-9
KPN108	Klebsiella pneumoniae	20	2017-05	ST323	#N/A	#N/A	2017-2020	infection	urine	keep	1	incomplete		SRR12998340	SAMN16685804	Plasmid A	100	NA	StrA^;StrB	-	-	QnrB1?	-	-	-	-	SulII	-	-	DfrA14	SHV-187*;TEM-1D^	-	CTX-M-15	-
KPN110	Klebsiella pneumoniae	7	2017-05	ST323	#N/A	#N/A	2017-2020	infection	urine	keep	1	complete	CP065172-CP065176	SRR12998329	SAMN16685805	Plasmid A	100	NA	StrA^;StrB	-	-	QnrB1?	-	-	-	-	SulII	-	-	DfrA14	SHV-187*;TEM-1D^	-	CTX-M-15	-
KPN111	Klebsiella variicola subsp. variicola	52	2017-05	ST347	#N/A	#N/A	2017-2020	infection	urine	exclude	2	incomplete		SRR12998336	SAMN16685816	Plasmid A	100	NA	StrA^;StrB	-	-	QnrB1?	-	-	-	-	SulII	TetA	-	DfrA14	LEN-9^;OXA-1;TEM-1D^	-	CTX-M-15	-
KPN1127	Klebsiella pneumoniae	71	2018-011	ST323	#N/A	#N/A	2017-2020	infection	urine	keep	1	incomplete		SRR16977043	SAMN23286211	Plasmid A	100	NA	strA.v1^;strB.v1	-	-	qnrB1.v2^	-	-	-	-	sul2	-	-	dfrA14.v2*	TEM-1D.v1^	-	CTX-M-15	SHV-1^
KPN1139	Klebsiella pneumoniae	72	2018-011	ST323	#N/A	#N/A	2017-2020	infection	urine	keep	1	incomplete		SRR16977042	SAMN23286212	Plasmid A	100	NA	strA.v1^;strB.v1	-	-	qnrB1.v2^	-	-	-	-	sul2	-	-	dfrA14.v2*	TEM-1D.v1^	-	CTX-M-15	SHV-1^
KPN114	Klebsiella pneumoniae	4	2017-05	ST29	#N/A	#N/A	2017-2020	infection	urine	keep	1	complete	CP065167-CP065171	SRR12998318	SAMN16685806	Plasmid A	100	NA	StrA^;StrB	-	-	QnrB1?	-	-	-	-	SulII	-	-	DfrA14	OXA-1;SHV-187;TEM-1D^	-	CTX-M-15	-
KPN1168	Klebsiella variicola subsp. variicola	73	2018-011	ST347	#N/A	#N/A	2017-2020	infection	urine	keep	2	incomplete		SRR16977037	SAMN23286216	Plasmid A	100	NA	aac(6')-Ib-cr.v2;strA.v1^;strB.v1	-	-	qnrB1.v2^	-	-	-	-	sul2	tet(A).v1	-	dfrA14.v2*	OXA-1;TEM-1D.v1^	-	CTX-M-15	LEN-9
KPN1170	Klebsiella variicola subsp. variicola	74	2018-011	ST347	#N/A	#N/A	2017-2020	infection	urine	keep	1	incomplete		SRR16977036	SAMN23286217	Plasmid A	100	NA	aac(6')-Ib-cr.v2;strA.v1^;strB.v1	-	-	qnrB1.v2^	-	-	-	-	sul2	tet(A).v1	-	dfrA14.v2*	OXA-1;TEM-1D.v1^	-	CTX-M-15	LEN-9
KPN1209	Klebsiella variicola subsp. variicola	75	2018-012	ST347	#N/A	#N/A	2017-2020	infection	wound	keep	1	incomplete		SRR16977035	SAMN23286218	Plasmid A	100	NA	aac(6')-Ib-cr.v2;strA.v1^;strB.v1	-	-	qnrB1.v2^	-	-	-	-	sul2	tet(A).v1	-	dfrA14.v2*	OXA-1;TEM-1D.v1^	-	CTX-M-15	LEN-9
KPN1214	Klebsiella variicola subsp. variicola	76	2018-012	ST347	#N/A	#N/A	2017-2020	infection	urine	keep	1	incomplete		SRR16977034	SAMN23286219	Plasmid A	100	NA	aac(6')-Ib-cr.v2;strA.v1^;strB.v1	-	-	qnrB1.v2^	-	-	-	-	sul2	-	-	dfrA14.v2*	OXA-1;TEM-1D.v1^	-	CTX-M-15	LEN-9
KPN1237	Klebsiella variicola subsp. variicola	73	2018-012	ST347	#N/A	#N/A	2017-2020	infection	urine	exclude	2	incomplete		SRR16977033	SAMN23286220	Plasmid A	100	NA	aac(6')-Ib-cr.v2;strA.v1^;strB.v1	-	-	qnrB1.v2^	-	-	-	-	sul2	tet(A).v1	-	dfrA14.v2*	OXA-1;TEM-1D.v1^	-	CTX-M-15	LEN-9
KPN125	Klebsiella variicola subsp. variicola	51	2017-05	ST347	#N/A	#N/A	2017-2020	infection	urine	keep	1	incomplete		SRR12998335	SAMN16685817	Plasmid A	100	NA	StrA^;StrB	-	-	QnrB1?	-	-	-	-	SulII	TetA	-	DfrA14	LEN-9^;OXA-1;TEM-1D^	-	CTX-M-15	-
KPN1292	Klebsiella variicola subsp. variicola	77	2019-01	ST347	#N/A	#N/A	2017-2020	infection	other	keep	1	incomplete		SRR16977032	SAMN23286221	Plasmid A	100	NA	aac(6')-Ib-cr.v2;strA.v1^;strB.v1	-	-	qnrB1.v2^	-	-	-	-	sul2	tet(A).v1	-	dfrA14.v2*	OXA-1;TEM-1D.v1^	-	CTX-M-15	LEN-9
KPN1299	Klebsiella variicola subsp. variicola	78	2019-01	ST347	#N/A	#N/A	2017-2020	infection	urine	keep	1	incomplete		SRR16977031	SAMN23286222	Plasmid A	100	NA	aac(6')-Ib-cr.v2;strA.v1^;strB.v1	-	-	qnrB1.v2^	-	-	-	-	sul2	-	-	dfrA14.v2*	OXA-1;TEM-1D.v1^	-	CTX-M-15	LEN-9
KPN1314	Klebsiella variicola subsp. variicola	79	2019-01	ST347	#N/A	#N/A	2017-2020	infection	urine	keep	2	incomplete		SRR16977029	SAMN23286223	Plasmid A	100	NA	aac(6')-Ib-cr.v2;strA.v1^;strB.v1	-	-	qnrB1.v2^	-	-	-	-	sul2	tet(A).v1	-	dfrA14.v2*	OXA-1;TEM-1D.v1^	-	CTX-M-15	LEN-9
KPN1322	Klebsiella variicola subsp. variicola	80	2019-01	ST347	#N/A	#N/A	2017-2020	infection	urine	keep	1	incomplete		SRR16977028	SAMN23286224	Plasmid A	100	NA	aac(6')-Ib-cr.v2;strA.v1^;strB.v1	-	-	qnrB1.v2^	-	-	-	-	sul2	tet(A).v1	-	dfrA14.v2*	OXA-1;TEM-1D.v1^	-	CTX-M-15	LEN-9
KPN1360	Klebsiella variicola subsp. variicola	81	2019-02	ST347	#N/A	#N/A	2017-2020	infection	other	keep	1	incomplete		SRR16977027	SAMN23286225	Plasmid A	100	NA	aac(6')-Ib-cr.v2;strA.v1^;strB.v1	-	-	qnrB1.v2^	-	-	-	-	sul2	tet(A).v1	-	dfrA14.v2*	OXA-1;TEM-1D.v1^	-	CTX-M-15	LEN-9
KPN1362	Klebsiella variicola subsp. variicola	79	2019-02	ST347	#N/A	#N/A	2017-2020	infection	urine	exclude	2	incomplete		SRR16977018	SAMN23286233	Plasmid A	98.46	NA	aac(6')-Ib-cr.v2;strA.v1^;strB.v1	-	-	-	-	-	-	-	sul2	-	-	dfrA14.v2*	OXA-1;TEM-1D.v1^	-	CTX-M-15	LEN-9
KPN1434	Klebsiella variicola subsp. variicola	82	2019-03	ST347	#N/A	#N/A	2017-2020	infection	blood	keep	1	incomplete		SRR16977026	SAMN23286226	Plasmid A	100	NA	aac(6')-Ib-cr.v2;strA.v1^;strB.v1	-	-	-	-	-	-	-	sul2	-	-	dfrA14.v2*	OXA-1;TEM-1D.v1^	-	CTX-M-15	LEN-9
KPN1438	Klebsiella variicola subsp. variicola	83	2019-03	ST347	#N/A	#N/A	2017-2020	infection	urine	keep	1	incomplete		SRR16977025	SAMN23286227	Plasmid A	100	NA	aac(6')-Ib-cr.v2;strA.v1^;strB.v1	-	-	qnrB1.v2^	-	-	-	-	sul2	tet(A).v1	-	dfrA14.v2*	OXA-1;TEM-1D.v1^	-	CTX-M-15	LEN-9
KPN1444	Klebsiella variicola subsp. variicola	84	2019-03	ST347	#N/A	#N/A	2017-2020	infection	urine	keep	1	incomplete		SRR16977024	SAMN23286228	Plasmid A	100	NA	aac(6')-Ib-cr.v2;strA.v1^;strB.v1	-	-	qnrB1.v2^	-	-	-	-	sul2	tet(A).v1	-	dfrA14.v2*	OXA-1;TEM-1D.v1^	-	CTX-M-15	LEN-9
KPN1466	Klebsiella variicola subsp. variicola	85	2019-03	ST347	#N/A	#N/A	2017-2020	infection	urine	keep	1	incomplete		SRR16977023	SAMN23286229	Plasmid A	100	NA	aac(6')-Ib-cr.v2;strA.v1^;strB.v1	-	-	qnrB1.v2^	-	-	-	-	sul2	tet(A).v1	-	dfrA14.v2*	OXA-1;TEM-1D.v1^	-	CTX-M-15	LEN-9
KPN1521	Klebsiella variicola subsp. variicola	86	2019-04	ST347	#N/A	#N/A	2017-2020	infection	urine	keep	1	incomplete		SRR16977022	SAMN23286230	Plasmid A	100	NA	aac(6')-Ib-cr.v2;strA.v1^;strB.v1	-	-	qnrB1.v2^	-	-	-	-	sul2	tet(A).v1	-	dfrA14.v2*	OXA-1;TEM-1D.v1^	-	CTX-M-15	LEN-9
KPN1570	Klebsiella variicola subsp. variicola	87	2019-05	ST347	#N/A	#N/A	2017-2020	infection	urine	keep	1	incomplete		SRR16977021	SAMN23286231	Plasmid A	100	NA	aac(6')-Ib-cr.v2;strA.v1^;strB.v1	-	-	qnrB1.v2^	-	-	-	-	sul2	tet(A).v1	-	dfrA14.v2*	OXA-1;TEM-1D.v1^	-	CTX-M-15	LEN-9
KPN1592	Klebsiella variicola subsp. variicola	88	2019-05	ST347	#N/A	#N/A	2017-2020	infection	other	keep	1	incomplete		SRR16977020	SAMN23286232	Plasmid A	99.99	NA	aac(6')-Ib-cr.v2;strA.v1^;strB.v1	-	-	qnrB1.v2^	-	-	-	-	sul2	tet(A).v1	-	-	OXA-1;TEM-1D.v1^	-	CTX-M-15	LEN-9
KPN1900	Klebsiella pneumoniae	91	2020-01	ST323	#N/A	#N/A	2017-2020	infection	urine	keep	1	incomplete		SRR16977050	SAMN23286204	Plasmid A	100	NA	strA.v1^;strB.v1	-	-	qnrB1.v2^	-	-	-	-	sul2	-	-	dfrA14.v2*	TEM-1D.v1^	-	CTX-M-15	-
KPN1908	Klebsiella variicola subsp. variicola	89	2020-02	ST347	#N/A	#N/A	2017-2020	infection	urine	keep	1	incomplete		SRR16977048	SAMN23286206	Plasmid A	83.66	NA	aac(6')-Ib-cr.v2;strA.v1^;strB.v1	-	-	qnrB1.v2^	-	-	-	-	sul2	tet(A).v1	-	dfrA14.v2*	OXA-1;TEM-1D.v1^	-	CTX-M-15	-
KPN1916	Klebsiella pneumoniae	92	2020-02	ST323	#N/A	#N/A	2017-2020	infection	urine	keep	1	incomplete		SRR16977049	SAMN23286205	Plasmid A	100	NA	strA.v1^;strB.v1	-	-	qnrB1.v2^	-	-	-	-	sul2	-	-	dfrA14.v2*	TEM-1D.v1^	-	CTX-M-15	-
KPN1947	Klebsiella variicola subsp. variicola	94	2020-03	ST347	#N/A	#N/A	2017-2020	infection	urine	keep	1	incomplete		SRR16977046	SAMN23286208	Plasmid A	100	NA	aac(6')-Ib-cr.v2;strA.v1^;strB.v1	-	-	qnrB1.v2^	-	-	-	-	sul2	tet(A).v1	-	dfrA14.v2*	OXA-1;TEM-1D.v1^	-	CTX-M-15	-
KPN1965	Klebsiella variicola subsp. variicola	93	2020-03	ST347	#N/A	#N/A	2017-2020	infection	other	keep	1	incomplete		SRR16977047	SAMN23286207	Plasmid A	100	NA	aac(6')-Ib-cr.v2;strA.v1^;strB.v1	-	-	qnrB1.v2^	-	-	-	-	sul2	tet(A).v1	-	dfrA14.v2*	OXA-1;TEM-1D.v1^	-	CTX-M-15	-
KPN2043	Klebsiella variicola subsp. variicola	95	2020-011	ST347	#N/A	#N/A	2017-2020	infection	urine	keep	1	incomplete		SRR16977045	SAMN23286209	Plasmid A	100	NA	aac(6')-Ib-cr.v2;strA.v1^;strB.v1	-	-	qnrB1.v2^;qnrS1	-	-	-	-	sul2	tet(A).v1	-	dfrA14.v2*	OXA-1;TEM-1D.v1^	-	CTX-M-15	-
KPN207	Klebsiella variicola subsp. variicola	3	2017-07	ST347	#N/A	#N/A	2017-2020	infection	wound or tissue	keep	1	incomplete		SRR12998334	SAMN16685818	Plasmid A	100	NA	StrA^;StrB	-	-	QnrB1?	-	-	-	-	SulII	TetA	-	DfrA14	LEN-9^;OXA-1;TEM-1D^	-	CTX-M-15	-
KPN228	Klebsiella variicola subsp. variicola	26	2017-08	ST347	#N/A	#N/A	2017-2020	infection	respiratory	keep	1	incomplete		SRR12998333	SAMN16685819	Plasmid A	100	NA	StrA^;StrB	-	-	QnrB1?	-	-	-	-	SulII	TetA	-	DfrA14	LEN-9^;OXA-1;TEM-1D^	-	CTX-M-15	-
KPN260	Klebsiella variicola subsp. variicola	47	2017-08	ST347	#N/A	#N/A	2017-2020	infection	other	keep	1	incomplete		SRR12998332	SAMN16685820	Plasmid A	100	NA	StrA^;StrB	-	-	QnrB1?	-	-	-	-	SulII	TetA	-	DfrA14	LEN-9^;OXA-1;TEM-1D^	-	CTX-M-15	-
KPN263	Klebsiella variicola subsp. variicola	55	2017-08	ST347	#N/A	#N/A	2017-2020	infection	urine	keep	1	incomplete		SRR12998331	SAMN16685821	Plasmid A	100	NA	StrA^;StrB	-	-	QnrB1?	-	-	-	-	SulII	TetA	-	DfrA14	LEN-9^;OXA-1;TEM-1D^	-	CTX-M-15	-
KPN265	Klebsiella pneumoniae	33	2017-09	ST29	#N/A	#N/A	2017-2020	infection	blood	keep	1	incomplete		SRR12998307	SAMN16685807	Plasmid A	99.99	NA	StrA^;StrB	-	-	QnrB1?	-	-	-	-	SulII	-	-	DfrA14	SHV-187;TEM-1D^	-	CTX-M-15	-
KPN266	Klebsiella variicola subsp. variicola	50	2017-09	ST347	#N/A	#N/A	2017-2020	infection	urine	keep	1	incomplete		SRR12998330	SAMN16685822	Plasmid A	100	NA	StrA^;StrB	-	-	QnrB1?	-	-	-	-	SulII	TetA	-	DfrA14	LEN-9^;OXA-1;TEM-1D^	-	CTX-M-15	-
KPN273	Klebsiella pneumoniae	56	2017-09	ST323	#N/A	#N/A	2017-2020	infection	urine	keep	1	incomplete		SRR12998296	SAMN16685808	Plasmid A	100	NA	StrA^;StrB	-	-	QnrB1?	-	-	-	-	SulII	-	-	DfrA14	SHV-187*;TEM-1D^	-	CTX-M-15	-
KPN275	Klebsiella variicola subsp. variicola	10	2017-09	ST347	#N/A	#N/A	2017-2020	infection	urine	keep	2	incomplete		SRR12998328	SAMN16685823	Plasmid A	100	NA	StrA^;StrB	-	-	QnrB1?	-	-	-	-	SulII	TetA	-	DfrA14	LEN-9^;OXA-1;TEM-1D^	-	CTX-M-15	-
KPN297	Klebsiella variicola subsp. variicola	39	2017-09	ST347	#N/A	#N/A	2017-2020	infection	urine	keep	1	incomplete		SRR12998327	SAMN16685824	Plasmid A	100	NA	StrA^;StrB	-	-	QnrB1?	-	-	-	-	SulII	TetA	-	DfrA14	LEN-9^;OXA-1;TEM-1D^	-	CTX-M-15	-
KPN300	Klebsiella pneumoniae	31	2017-09	ST323	#N/A	#N/A	2017-2020	infection	urine	keep	1	incomplete		SRR12998289	SAMN16685809	Plasmid A	98.58	NA	StrA^;StrB	-	-	-	-	-	-	-	SulII	-	-	-	SHV-187*;TEM-1D^	-	CTX-M-15	-
KPN309	Klebsiella variicola subsp. variicola	23	2017-09	ST347	#N/A	#N/A	2017-2020	infection	other	keep	2	incomplete		SRR12998326	SAMN16685825	Plasmid A	100	NA	StrA^;StrB	-	-	QnrB1?	-	-	-	-	SulII	TetA	-	DfrA14	LEN-9^;OXA-1;TEM-1D^	-	CTX-M-15	-
KPN317	Klebsiella variicola subsp. variicola	48	2017-010	ST347	#N/A	#N/A	2017-2020	infection	other	keep	1	incomplete		SRR12998325	SAMN16685826	Plasmid A	100	NA	StrA^;StrB	-	-	QnrB1?	-	-	-	-	SulII	TetA	-	DfrA14	LEN-9^;OXA-1;TEM-1D^	-	CTX-M-15	-
KPN321	Klebsiella variicola subsp. variicola	13	2017-010	ST347	#N/A	#N/A	2017-2020	infection	urine	keep	1	incomplete		SRR12998324	SAMN16685827	Plasmid A	100	NA	StrA^;StrB	-	-	QnrB1?	-	-	-	-	SulII	TetA	-	DfrA14	LEN-9^;OXA-1;TEM-1D^	-	CTX-M-15	-
KPN328	Klebsiella variicola subsp. variicola	34	2017-010	ST347-1LV	#N/A	#N/A	2017-2020	infection	urine	keep	1	incomplete		SRR12998323	SAMN16685828	Plasmid A	100	NA	StrA^;StrB	-	-	QnrB1?	-	-	-	-	SulII	TetA	-	DfrA14	LEN-9^;OXA-1;TEM-1D^	-	CTX-M-15	-
KPN331	Klebsiella variicola subsp. variicola	8	2017-010	ST347	#N/A	#N/A	2017-2020	infection	urine	keep	1	incomplete		SRR12998322	SAMN16685829	Plasmid A	100	NA	StrA^;StrB	-	-	QnrB1?	-	-	-	-	SulII	TetA	-	DfrA14	LEN-9^;OXA-1;TEM-1D^	-	CTX-M-15	-
KPN342	Klebsiella pneumoniae	61	2017-010	ST2856	#N/A	#N/A	2017-2020	infection	urine	keep	2	complete	CP089383-CP089384	SRR16977052	SAMN23286194	Plasmid A	100	NA	StrA^;StrB	-	-	QnrB1?	-	-	-	-	SulII	TetA	-	DfrA14	OXA-1;TEM-1D^	-	CTX-M-15	SHV-11^
KPN343	Klebsiella pneumoniae	61	2017-010	ST2856	#N/A	#N/A	2017-2020	infection	blood	keep	2	incomplete		SRR16977053	SAMN23286193	Plasmid A	100	NA	StrA^;StrB	-	-	QnrB1?	-	-	-	-	SulII	TetA	-	DfrA14	OXA-1;TEM-1D^	-	CTX-M-15	SHV-11^
KPN348	Klebsiella variicola subsp. variicola	49	2017-010	ST347	#N/A	#N/A	2017-2020	infection	other	keep	1	incomplete		SRR12998321	SAMN16685830	Plasmid A	100	NA	StrA^;StrB	-	-	QnrB1?	-	-	-	-	SulII	TetA	-	DfrA14	LEN-9^;OXA-1;TEM-1D^	-	CTX-M-15	-
KPN357	Klebsiella variicola subsp. variicola	10	2017-010	ST347	#N/A	#N/A	2017-2020	infection	blood	keep	2	incomplete		SRR12998320	SAMN16685831	Plasmid A	100	NA	StrA^;StrB	-	-	QnrB1?	-	-	-	-	SulII	TetA	-	DfrA14	LEN-9^;OXA-1;TEM-1D^	OXA-232	CTX-M-15	-
KPN360	Klebsiella variicola subsp. variicola	41	2017-010	ST347	#N/A	#N/A	2017-2020	infection	urine	keep	1	incomplete		SRR12998319	SAMN16685832	Plasmid A	100	NA	StrA^;StrB	-	-	QnrB1?	-	-	-	-	SulII	TetA	-	DfrA14	LEN-9^;OXA-1;TEM-1D^	-	CTX-M-15	-
KPN361	Klebsiella variicola subsp. variicola	42	2017-010	ST347	#N/A	#N/A	2017-2020	infection	blood	keep	1	incomplete		SRR12998317	SAMN16685833	Plasmid A	100	NA	StrA^;StrB	-	-	QnrB1?	-	-	-	-	SulII	TetA	-	DfrA14	LEN-9^;OXA-1;TEM-1D^	-	CTX-M-15	-
KPN371	Klebsiella variicola subsp. variicola	23	2017-011	ST347	#N/A	#N/A	2017-2020	infection	urine	keep	2	incomplete		SRR12998316	SAMN16685834	Plasmid A	100	NA	StrA^;StrB	-	-	QnrB1?	-	-	-	-	SulII	TetA	-	DfrA14	LEN-9^;OXA-1;TEM-1D^	-	CTX-M-15	-
KPN379	Klebsiella pneumoniae	12	2017-011	ST323	#N/A	#N/A	2017-2020	infection	urine	keep	1	incomplete		SRR12998288	SAMN16685810	Plasmid A	98.15	NA	StrA^;StrB	-	-	-	-	-	-	-	SulII	TetA	-	DfrA14	OXA-1;SHV-187*;TEM-1D^	-	CTX-M-15	-
KPN382	Klebsiella variicola subsp. variicola	37	2017-011	ST347	#N/A	#N/A	2017-2020	infection	wound or tissue	keep	1	incomplete		SRR12998315	SAMN16685835	Plasmid A	100	NA	StrA^;StrB	-	-	QnrB1?	-	-	-	-	SulII	TetA	-	DfrA14	LEN-9^;OXA-1;TEM-1D^	-	CTX-M-15	-
KPN384	Klebsiella variicola subsp. variicola	32	2017-011	ST347	#N/A	#N/A	2017-2020	infection	respiratory	keep	1	incomplete		SRR12998314	SAMN16685836	Plasmid A	100	NA	StrA^;StrB	-	-	QnrB1?	-	-	-	-	SulII	TetA	-	DfrA14	LEN-9^;OXA-1;TEM-1D^	-	CTX-M-15	-
KPN405	Klebsiella variicola subsp. variicola	37	2017-011	ST347	#N/A	#N/A	2017-2020	infection	urine	keep	1	incomplete		SRR12998313	SAMN16685837	Plasmid A	100	NA	StrA^;StrB	-	-	QnrB1?	-	-	-	-	SulII	TetA	-	DfrA14	LEN-9^;OXA-1;TEM-1D^	-	CTX-M-15	-
KPN408	Klebsiella variicola subsp. variicola	58	2017-011	ST347	#N/A	#N/A	2017-2020	infection	wound or tissue	keep	1	incomplete		SRR12998312	SAMN16685838	Plasmid A	100	NA	StrA^;StrB	-	-	QnrB1?	-	-	-	-	SulII	TetA	-	DfrA14	LEN-9^;OXA-1;TEM-1D^	-	CTX-M-15	-
KPN415	Klebsiella variicola subsp. variicola	21	2017-011	ST347	#N/A	#N/A	2017-2020	infection	respiratory	keep	1	incomplete		SRR12998311	SAMN16685839	Plasmid A	92.6	NA	StrA^;StrB	-	-	QnrB1?	-	-	-	-	SulII	TetA	-	DfrA14	LEN-9^;OXA-1;TEM-1D^	-	CTX-M-15	-
KPN416	Klebsiella pneumoniae	66	2017-011	ST2856	#N/A	#N/A	2017-2020	infection	urine	keep	1	incomplete		SRR16977051	SAMN23286203	Plasmid A	100	NA	StrA^;StrB	-	-	QnrB1?	-	-	-	-	SulII	TetA	-	DfrA14	OXA-1;TEM-1D^	-	CTX-M-15	SHV-11^
KPN424	Klebsiella pneumoniae	65	2017-012	ST2856	#N/A	#N/A	2017-2020	infection	urine	keep	3	incomplete		SRR16977015	SAMN23286200	Plasmid A	100	NA	StrA^;StrB	-	-	QnrB1?	-	-	-	-	SulII	TetA	-	DfrA14	OXA-1;TEM-1D^	-	CTX-M-15	SHV-11^
KPN430	Klebsiella variicola subsp. variicola	19	2017-012	ST347	#N/A	#N/A	2017-2020	infection	blood	keep	1	incomplete		SRR12998310	SAMN16685840	Plasmid A	100	NA	StrA^;StrB	-	-	QnrB1?	-	-	-	-	SulII	TetA	-	DfrA14	LEN-9^;OXA-1;TEM-1D^	-	CTX-M-15	-
KPN431	Klebsiella variicola subsp. variicola	22	2017-012	ST347	#N/A	#N/A	2017-2020	infection	other	keep	1	incomplete		SRR12998309	SAMN16685841	Plasmid A	100	NA	StrA^;StrB	-	-	QnrB1?	-	-	-	-	SulII	TetA	-	DfrA14	LEN-9^;OXA-1;TEM-1D^	-	CTX-M-15	-
KPN439	Klebsiella variicola subsp. variicola	1	2017-012	ST347	#N/A	#N/A	2017-2020	infection	urine	keep	1	incomplete		SRR12998308	SAMN16685842	Plasmid A	98.07	NA	-	-	-	QnrB1?	-	-	-	-	-	TetA	-	DfrA14	LEN-9^;OXA-1	-	CTX-M-15	-
KPN444	Klebsiella variicola subsp. variicola	59	2017-012	ST347	#N/A	#N/A	2017-2020	infection	blood	keep	1	incomplete		SRR12998306	SAMN16685843	Plasmid A	100	NA	StrA^;StrB	-	-	QnrB1?	-	-	-	-	SulII	TetA	-	DfrA14	LEN-9^;OXA-1;TEM-1D^	-	CTX-M-15	-
KPN452	Klebsiella variicola subsp. variicola	6	2017-012	ST347	#N/A	#N/A	2017-2020	infection	other	keep	1	incomplete		SRR12998305	SAMN16685844	Plasmid A	100	NA	StrA^;StrB	-	-	QnrB1?	-	-	-	-	SulII	TetA	-	DfrA14	OXA-1;TEM-1D^	-	CTX-M-15	-
KPN458	Klebsiella variicola subsp. variicola	23	2017-012	ST347	#N/A	#N/A	2017-2020	infection	urine	keep	1	incomplete		SRR12998304	SAMN16685845	Plasmid A	100	NA	StrA^;StrB	-	-	QnrB1?	-	-	-	-	SulII	TetA	-	DfrA14	LEN-9^;OXA-1;TEM-1D^	-	CTX-M-15	-
KPN475	Klebsiella variicola subsp. variicola	18	2018-01	ST347	#N/A	#N/A	2017-2020	infection	urine	keep	1	incomplete		SRR12998303	SAMN16685846	Plasmid A	100	NA	StrA^;StrB	-	-	QnrB1?	-	-	-	-	SulII	TetA	-	DfrA14	LEN-9^;OXA-1;TEM-1D^	-	CTX-M-15	-
KPN487	Klebsiella variicola subsp. variicola	16	2018-01	ST347	#N/A	#N/A	2017-2020	infection	other	keep	1	incomplete		SRR12998302	SAMN16685847	Plasmid A	100	NA	StrA^;StrB	-	-	QnrB1?	-	-	-	-	SulII	TetA	-	DfrA14	LEN-9^;OXA-1;TEM-1D^	-	CTX-M-15	-
KPN491	Klebsiella variicola subsp. variicola	54	2018-01	ST347	#N/A	#N/A	2017-2020	infection	respiratory	keep	1	incomplete		SRR12998301	SAMN16685848	Plasmid A	100	NA	StrA^;StrB	-	-	QnrB1?	-	-	-	-	SulII	TetA	-	DfrA14	LEN-9^;OXA-1;TEM-1D^	-	CTX-M-15	-
KPN492	Klebsiella variicola subsp. variicola	60	2017-012	ST347	#N/A	#N/A	2017-2020	infection	urine	keep	1	incomplete		SRR12998300	SAMN16685849	Plasmid A	100	NA	StrA^;StrB	-	-	QnrB1?	-	-	-	-	SulII	TetA	-	DfrA14	LEN-9^;OXA-1;TEM-1D^	-	CTX-M-15	-
KPN509	Klebsiella variicola subsp. variicola	2	2018-01	ST347	#N/A	#N/A	2017-2020	infection	urine	keep	1	incomplete		SRR12998299	SAMN16685850	Plasmid A	100	NA	StrA^;StrB	-	-	QnrB1?	-	-	-	-	SulII	TetA	-	DfrA14	LEN-9^;OXA-1;TEM-1D^	-	CTX-M-15	-
KPN518	Klebsiella variicola subsp. variicola	28	2018-01	ST347	#N/A	#N/A	2017-2020	infection	wound or tissue	keep	1	incomplete		SRR12998298	SAMN16685851	Plasmid A	100	NA	StrA^;StrB	-	-	QnrB1?	-	-	-	-	SulII	TetA	-	DfrA14	LEN-9^;OXA-1;TEM-1D^	-	CTX-M-15	-
KPN525	Klebsiella pneumoniae	27	2018-01	ST29	#N/A	#N/A	2017-2020	infection	urine	keep	1	incomplete		SRR12998286	SAMN16685812	Plasmid A	100	NA	StrA^;StrB	-	-	QnrB1?	-	-	-	-	SulII	TetA	-	DfrA14	OXA-1;SHV-187;TEM-1D^	-	CTX-M-15?	-
KPN531	Klebsiella pneumoniae	62	2018-01	ST2856	#N/A	#N/A	2017-2020	infection	urine	keep	4	incomplete		SRR16977030	SAMN23286196	Plasmid A	100	NA	StrA^;StrB	-	-	QnrB1?	-	-	-	-	SulII	TetA	-	DfrA14	OXA-1;TEM-1D^	-	CTX-M-15	SHV-11^
KPN568	Klebsiella pneumoniae	14	2018-02	ST323	#N/A	#N/A	2017-2020	infection	urine	keep	1	incomplete		SRR12998339	SAMN16685813	Plasmid A	99.13	NA	StrA^;StrB	-	-	-	-	-	-	-	SulII	TetA	-	DfrA14	OXA-1;SHV-187*;TEM-1D^	-	CTX-M-15	-
KPN570	Klebsiella pneumoniae	64	2018-01	ST2856	#N/A	#N/A	2017-2020	infection	urine	keep	1	incomplete		SRR16977016	SAMN23286199	Plasmid A	100	NA	StrA^;StrB	-	-	QnrB1?	-	-	-	-	SulII	TetA	-	DfrA14	OXA-1;TEM-1D^	-	CTX-M-15	SHV-11^
KPN577	Klebsiella pneumoniae	62	2018-02	ST2856	#N/A	#N/A	2017-2020	infection	wound or tissue	keep	4	incomplete		SRR16977019	SAMN23286197	Plasmid A	100	NA	StrA^;StrB	-	-	QnrB1?	-	-	-	-	SulII	TetA	-	DfrA14	OXA-1;TEM-1D^	-	CTX-M-15	SHV-11^
KPN592	Klebsiella variicola subsp. variicola	43	2018-02	ST347	#N/A	#N/A	2017-2020	infection	urine	keep	2	incomplete		SRR12998297	SAMN16685852	Plasmid A	100	NA	StrA^;StrB	-	-	QnrB1?	-	-	-	-	SulII	TetA	-	DfrA14	LEN-9^;OXA-1;TEM-1D^	-	CTX-M-15	-
KPN609	Klebsiella variicola subsp. variicola	40	2018-02	ST347	#N/A	#N/A	2017-2020	infection	urine	keep	1	incomplete		SRR12998295	SAMN16685853	Plasmid A	99.19	NA	StrA^;StrB	-	-	-	-	-	-	-	SulII	TetA	-	DfrA14	LEN-9^;OXA-1;TEM-1D^	-	CTX-M-15	-
KPN618	Klebsiella variicola subsp. variicola	36	2018-02	ST347	#N/A	#N/A	2017-2020	infection	blood	keep	1	incomplete		SRR12998294	SAMN16685854	Plasmid A	100	NA	StrA^;StrB	-	-	QnrB1?	-	-	-	-	SulII	TetA	-	DfrA14	LEN-9^;OXA-1;TEM-1D^	-	CTX-M-15	-
KPN628	Klebsiella variicola subsp. variicola	35	2018-03	ST347	#N/A	#N/A	2017-2020	infection	blood	keep	1	incomplete		SRR12998293	SAMN16685855	Plasmid A	100	NA	StrA^;StrB	-	-	QnrB1?	-	-	-	-	SulII	TetA	-	DfrA14	LEN-9^;OXA-1;TEM-1D^	-	CTX-M-15	-
KPN636	Klebsiella pneumoniae	62	2018-03	ST2856	#N/A	#N/A	2017-2020	infection	urine	exclude	4	incomplete		SRR16977041	SAMN23286195	Plasmid A	99.99	NA	StrA^;StrB	-	-	QnrB1?	-	-	-	-	SulII	TetA	-	DfrA14	OXA-1;TEM-1D^	-	CTX-M-15	SHV-11^
KPN649	Klebsiella pneumoniae	65	2018-03	ST2856	#N/A	#N/A	2017-2020	infection	urine	exclude	3	incomplete		SRR16977014	SAMN23286201	Plasmid A	100	NA	StrA^;StrB	-	-	QnrB1?	-	-	-	-	SulII	TetA	-	DfrA14	OXA-1;TEM-1D^	-	CTX-M-15	SHV-11^
KPN653	Klebsiella pneumoniae	62	2018-03	ST2856	#N/A	#N/A	2017-2020	infection	wound or tissue	exclude	4	incomplete		SRR16977017	SAMN23286198	Plasmid A	100	NA	StrA^;StrB	-	-	QnrB1?	-	-	-	-	SulII	-	-	DfrA14	OXA-1;TEM-1D^	-	CTX-M-15	SHV-11^
KPN676	Klebsiella variicola subsp. variicola	29	2018-03	ST347	#N/A	#N/A	2017-2020	infection	wound or tissue	keep	2	incomplete		SRR12998292	SAMN16685856	Plasmid A	100	NA	StrA^;StrB	-	-	QnrB1?	-	-	-	-	SulII	TetA	-	DfrA14	LEN-9^;OXA-1;TEM-1D^	-	CTX-M-15	-
KPN679	Klebsiella variicola subsp. variicola	29	2018-03	ST347	#N/A	#N/A	2017-2020	infection	blood	keep	2	incomplete		SRR12998291	SAMN16685857	Plasmid A	100	NA	StrA^;StrB	-	-	QnrB1?	-	-	-	-	SulII	TetA	-	DfrA14	LEN-9^;OXA-1;TEM-1D^	-	CTX-M-15	-
KPN692	Klebsiella variicola subsp. variicola	67	2018-03	ST5823	#N/A	#N/A	2017-2020	infection	blood	keep	1	complete	CP089385-CP089390	SRR16977044	SAMN23286210	Plasmid A	100	NA	StrA^;StrB	-	-	QnrB1?	-	-	-	-	SulII	TetA	-	DfrA14	LEN-13^;TEM-1D^	-	CTX-M-15	-
KPN697	Klebsiella pneumoniae	65	2018-03	ST2856	#N/A	#N/A	2017-2020	infection	wound or tissue	keep	3	incomplete		SRR16977013	SAMN23286202	Plasmid A	100	NA	StrA^;StrB	-	-	QnrB1?	-	-	-	-	SulII	TetA	-	DfrA14	OXA-1;TEM-1D^	-	CTX-M-15	SHV-11^
KSB1_10A	Klebsiella pneumoniae	CH0025	2013-05	ST23	#N/A	#N/A	KASPAH	carriage	throat swab	keep	1	incomplete		ERR1015301	SAMEA3357291	none	NA	NA	-	-	-	-	-	-	-	-	-	-	-	-	-	-	-	SHV-11.v1^
KSB1_10B	Klebsiella variicola subsp. variicola	CH0067	2013-06	ST641	#N/A	#N/A	KASPAH	carriage	rectal swab	keep	1	complete	LR890698-LR890701	ERR1015306	SAMEA3357303	none	NA	3	-	-	-	-	-	-	-	-	-	-	-	-	-	-	-	LEN-16
KSB1_10C	Klebsiella pneumoniae	CH0112	2013-08	ST1966	#N/A	#N/A	KASPAH	carriage	rectal swab	keep	2	incomplete		ERR1015314	SAMEA3357313	none	NA	NA	-	-	-	-	-	-	-	-	-	-	-	-	-	-	-	SHV-27^
KSB1_10D	Klebsiella pneumoniae	AH0102	2013-09	ST1728	#N/A	#N/A	KASPAH	carriage	throat swab	keep	2	incomplete		ERR1215620	SAMEA3357321	none	NA	NA	-	-	-	-	-	-	-	-	-	-	-	-	-	-	-	SHV-11.v1^
KSB1_10E	Klebsiella variicola subsp. variicola	AH0124	2013-010	ST681	Nosocomial	Day 3+	KASPAH	carriage	throat swab	keep	3	incomplete		ERR1023634	SAMEA3357331	none	NA	NA	-	-	-	-	-	-	-	-	-	-	-	-	-	-	-	LEN-2^
KSB1_10F	Klebsiella variicola subsp. variicola	CH0218	2013-012	ST1986	#N/A	#N/A	KASPAH	carriage	throat swab	keep	1	incomplete		ERR1023643	SAMEA3357340	none	NA	NA	-	-	-	-	-	-	-	-	-	-	-	-	-	-	-	LEN-16^
KSB1_10G	Klebsiella pneumoniae	AH0254	2014-01	ST1800	#N/A	#N/A	KASPAH	carriage	rectal swab	keep	1	incomplete		ERR1023652	SAMEA3357349	none	NA	NA	-	-	-	-	-	-	-	-	-	-	-	-	-	-	-	SHV-40
KSB1_10H	Klebsiella pneumoniae	AH0342	2014-01	ST345	#N/A	#N/A	KASPAH	carriage	rectal swab	keep	1	incomplete		ERR1023659	SAMEA3357357	none	NA	NA	-	-	-	-	-	-	-	-	-	-	-	-	-	-	-	SHV-1
INF115	Klebsiella pneumoniae	KC0041	2013-07	ST323	Nosocomial	Day 3+	KASPAH	infection	pneumonia	exclude	2	incomplete		ERR1008674	SAMEA3356995	Plasmid A	100	NA	aac(6')-Ib-cr.v2;strA.v1^;strB.v1	-	fosA7*-15%	qnrB1.v2^	-	-	CatB4.v1?-81%	-	sul2	tet(A).v1	-	dfrA14.v1^	OXA-1;TEM-1D.v1^	-	CTX-M-15	SHV-1^
KSB1_1A	Klebsiella pneumoniae	AH0001	2013-04	ST35	#N/A	#N/A	KASPAH	carriage	rectal swab	keep	1	incomplete		ERR1015295	SAMEA3357274	none	NA	NA	-	-	-	-	-	-	-	-	-	-	-	-	-	-	-	SHV-33
KSB1_1B	Klebsiella pneumoniae	CH0031	2013-05	ST1213	#N/A	#N/A	KASPAH	carriage	rectal swab	keep	2	complete	LR890291-LR890298	SRR6175453	SAMN07738870	pKSB1_1B	NA	7	-	-	-	-	-	-	-	-	-	-	-	-	-	-	CTX-M-55	SHV-1^
KSB1_1C	Klebsiella pneumoniae	AH0054	2013-07	ST537	#N/A	#N/A	KASPAH	carriage	rectal swab	keep	1	incomplete		ERR1015307	SAMEA3357304	none	NA	NA	-	-	-	-	-	-	-	-	-	-	-	-	-	-	-	SHV-11.v1^
KSB1_1D	Klebsiella pneumoniae	CH0115	2013-08	ST45	#N/A	#N/A	KASPAH	carriage	rectal swab	keep	1	incomplete		ERR1015315	SAMEA3357314	none	NA	NA	-	-	-	-	-	-	-	-	-	-	-	-	-	-	-	SHV-1
KSB1_1E	Klebsiella pneumoniae	AH0102	2013-09	ST461	#N/A	#N/A	KASPAH	carriage	rectal swab	keep	2	incomplete		ERR1215621	SAMEA3357322	none	NA	NA	-	-	-	-	-	-	-	-	-	-	-	-	-	-	-	SHV-1^
KSB1_1F	Klebsiella pneumoniae	CH0171	2013-010	ST857	#N/A	#N/A	KASPAH	carriage	rectal swab	keep	1	incomplete		ERR1023635	SAMEA3357332	none	NA	NA	-	-	-	-	-	-	-	-	-	-	-	-	-	-	-	SHV-1^
KSB1_1G	Klebsiella pneumoniae	AH0222	2013-012	ST37	#N/A	#N/A	KASPAH	carriage	rectal swab	keep	1	incomplete		ERR1023644	SAMEA3357341	none	NA	NA	-	-	-	-	-	-	-	-	-	-	-	-	-	-	-	SHV-11.v1^
INF070	Klebsiella pneumoniae	KC0068	2013-05	ST323	HA	Day 3+	KASPAH	infection	urine	keep	3	incomplete		ERR1008629	SAMEA3357063	Plasmid A	94.69	NA	strA.v1^;strB.v1	-	fosA7*-15%	qnrB1.v2^	-	-	-	-	sul2	tet(A).v1	-	dfrA14.v1^	TEM-1D.v1^	-	CTX-M-15	SHV-1^
KSB1_1I	Klebsiella pneumoniae	AH0317	2014-01	ST661	#N/A	#N/A	KASPAH	carriage	rectal swab	keep	1	complete	CP031789-CP031791	ERR1023660	SAMEA3357358	none	NA	2	-	-	-	-	-	-	-	-	-	-	-	-	-	-	-	SHV-27
KSB1_2A	Klebsiella variicola subsp. variicola	AH0006	2013-04	ST596	#N/A	#N/A	KASPAH	carriage	rectal swab	keep	1	incomplete		ERR1015296	SAMEA3357276	none	NA	NA	-	-	-	-	-	-	-	-	-	-	-	-	-	-	-	LEN-16^
KSB1_2C	Klebsiella variicola subsp. variicola	AH0057	2013-07	ST3924	#N/A	#N/A	KASPAH	carriage	rectal swab	keep	1	incomplete		ERR1215618	SAMEA3357305	none	NA	NA	-	-	-	-	-	-	-	-	-	-	-	-	-	-	-	LEN-7^
KSB1_2D	Klebsiella pneumoniae	AH0069	2013-08	ST128	#N/A	#N/A	KASPAH	carriage	rectal swab	keep	1	incomplete		ERR1015316	SAMEA3357315	none	NA	NA	-	-	-	-	-	-	-	-	-	-	-	-	-	-	-	SHV-1
KSB1_2E	Klebsiella pneumoniae	AH0104	2013-09	ST993-1LV	#N/A	#N/A	KASPAH	carriage	rectal swab	keep	1	incomplete		ERR1015322	SAMEA3357323	none	NA	NA	-	-	-	-	-	-	-	-	-	-	-	-	-	-	-	SHV-11.v1^
KSB1_2F	Klebsiella variicola subsp. variicola	CH0173	2013-010	ST2594	#N/A	#N/A	KASPAH	carriage	rectal swab	keep	1	incomplete		ERR1023636	SAMEA3357333	none	NA	NA	-	-	-	-	-	-	-	-	-	-	-	-	-	-	-	LEN-13
KSB1_2G	Klebsiella variicola subsp. variicola	AH0194	2013-012	ST205	#N/A	#N/A	KASPAH	carriage	rectal swab	keep	1	incomplete		ERR1023645	SAMEA3357342	none	NA	NA	-	-	-	-	-	-	-	-	-	-	-	-	-	-	-	LEN-16
KSB1_2I	Klebsiella variicola subsp. variicola	CH0242	2014-01	ST2993	#N/A	#N/A	KASPAH	carriage	rectal swab	keep	1	incomplete		ERR1023661	SAMEA3357359	none	NA	NA	-	-	-	-	-	-	-	-	-	-	-	-	LEN-11*	-	-	-
KSB1_2J	Klebsiella variicola subsp. variicola	AH0384	2014-02	ST355	#N/A	#N/A	KASPAH	carriage	rectal swab	keep	1	incomplete		ERR1023668	SAMEA3357368	none	NA	NA	-	-	-	-	-	-	-	-	-	-	-	-	-	-	-	LEN-25
KSB1_3B	Klebsiella variicola subsp. variicola	CH0041	2013-05	ST360	#N/A	#N/A	KASPAH	carriage	rectal swab	keep	1	incomplete		ERR1015303	SAMEA3357295	none	NA	NA	-	-	-	-	-	-	-	-	-	-	-	-	LEN-30	-	-	-
KSB1_3C	Klebsiella variicola subsp. variicola	AH0058	2013-07	ST3198	#N/A	#N/A	KASPAH	carriage	throat swab	keep	1	incomplete		ERR1215619	SAMEA3357306	none	NA	NA	-	-	-	-	-	-	-	-	-	-	-	-	-	-	-	LEN-16^
KSB1_3D	Klebsiella pneumoniae	CH0112	2013-08	ST2136	#N/A	#N/A	KASPAH	carriage	throat swab	keep	2	incomplete		ERR1015317	SAMEA3357316	none	NA	NA	-	-	-	-	-	-	-	-	-	-	-	-	-	-	-	SHV-110^
KSB1_3E	Klebsiella pneumoniae	AH0093	2013-09	ST10-1LV	#N/A	#N/A	KASPAH	carriage	rectal swab	keep	1	incomplete		ERR1015323	SAMEA3357324	none	NA	NA	-	-	-	-	-	-	-	-	-	-	-	-	-	-	-	SHV-1^
KSB1_3F	Klebsiella variicola subsp. variicola	CH0172	2013-010	ST2089	#N/A	#N/A	KASPAH	carriage	rectal swab	keep	1	incomplete		ERR1023637	SAMEA3357334	none	NA	NA	-	-	-	-	-	-	-	-	-	-	-	-	-	-	-	LEN-7
KSB1_3G	Klebsiella pneumoniae	AH0217	2013-012	ST39	#N/A	#N/A	KASPAH	carriage	rectal swab	keep	1	incomplete		ERR1023646	SAMEA3357343	none	NA	NA	aadA1.v1^	-	-	-	-	-	-	-	sul1	tet(A).v1	-	dfrA1.v2	-	-	-	SHV-11.v1^
KSB1_3I	Klebsiella quasipneumoniae subsp. similipneumoniae	CH0244	2014-01	ST1548	#N/A	#N/A	KASPAH	carriage	rectal swab	keep	1	incomplete		ERR1023662	SAMEA3357360	none	NA	NA	aadA^	-	-	-	-	-	-	-	sul1	-	-	-	-	-	-	OKP-B-2
KSB1_3J	Klebsiella pneumoniae	AH0409	2014-02	ST152	#N/A	#N/A	KASPAH	carriage	rectal swab	keep	1	incomplete		ERR1023669	SAMEA3357370	none	NA	NA	-	-	-	-	-	-	-	-	-	-	-	-	-	-	-	SHV-1^
KSB1_4A	Klebsiella pneumoniae	AH0012	2013-04	ST2800-1LV	#N/A	#N/A	KASPAH	carriage	rectal swab	keep	1	incomplete		ERR1015297	SAMEA3357281	none	NA	NA	-	-	-	-	-	-	-	-	-	-	-	-	-	-	-	SHV-1^
KSB1_4B	Klebsiella pneumoniae	CH0042	2013-05	ST2116	#N/A	#N/A	KASPAH	carriage	rectal swab	keep	1	incomplete		ERR1015304	SAMEA3357297	none	NA	NA	-	-	-	-	-	-	-	-	-	-	-	-	SHV-36	-	-	-
KSB1_4C	Klebsiella pneumoniae	CH0089	2013-07	ST1322	#N/A	#N/A	KASPAH	carriage	rectal swab	keep	1	incomplete		ERR1015308	SAMEA3357307	none	NA	NA	-	-	-	-	-	-	-	-	-	-	-	-	-	-	-	SHV-71*
KSB1_4D	Klebsiella pneumoniae	AH0084	2013-08	ST277-1LV	#N/A	#N/A	KASPAH	carriage	rectal swab	keep	1	incomplete		ERR1015318	SAMEA3357317	none	NA	NA	-	-	-	-	-	-	-	-	-	-	-	-	-	-	-	SHV-27^
INF157	Klebsiella pneumoniae	AH0095	2013-08	ST340	Nosocomial	Day 3+	KASPAH	infection	disseminated	keep	4	complete	CP024528-CP024534	ERR1023800	SAMEA3357077	Plasmid D and chromosome	NA	6	aac(3)-IIa.v1^;aac(3)-IId^;aac(6')-Ib-cr.v2;aac(6')-Ib4;aadA2;strA.v1^;strB.v1	-	-	qnrB1.v2^	-	mphA	CatB4.v1;catB3.v2	-	sul1;sul1;sul1;sul2	tet(A).v1	-	-	OXA-1;TEM-1D.v1^;TEM-1D.v1^	IMP-4	CTX-M-15;CTX-M-15	SHV-11.v1
KSB1_4F	Klebsiella variicola subsp. variicola	AH0124	2013-010	ST681	Nosocomial	Day 3+	KASPAH	carriage	throat swab	exclude	3	incomplete		ERR1023638	SAMEA3357335	none	NA	NA	-	-	-	-	-	-	-	-	-	-	-	-	-	-	-	LEN-2^
KSB1_4G	Klebsiella quasipneumoniae subsp. quasipneumoniae	AH0229	2013-012	ST2981-3LV	#N/A	#N/A	KASPAH	carriage	rectal swab	keep	1	incomplete		ERR1023647	SAMEA3357344	none	NA	NA	-	-	-	-	-	-	-	-	-	-	-	-	-	-	-	OKP-A-11*?
KSB1_4H	Klebsiella variicola subsp. variicola	AH0245	2014-01	ST3082-2LV	#N/A	#N/A	KASPAH	carriage	rectal swab	keep	1	incomplete		ERR1023654	SAMEA3357351	none	NA	NA	-	-	-	-	-	-	-	-	-	-	-	-	-	-	-	LEN-16
KSB1_4J	Klebsiella variicola subsp. variicola	AH0410	2014-02	ST208	#N/A	#N/A	KASPAH	carriage	rectal swab	keep	1	incomplete		ERR1023670	SAMEA3357372	none	NA	NA	-	-	-	-	-	-	-	-	-	-	-	-	-	-	-	LEN-7
KSB1_5A	Klebsiella pneumoniae	CH0020	2013-05	ST2990	#N/A	#N/A	KASPAH	carriage	rectal swab	keep	1	incomplete		ERR1015298	SAMEA3357284	none	NA	NA	-	-	-	-	-	-	-	-	-	-	-	-	-	-	-	SHV-1*
INF158	Klebsiella pneumoniae	AH0095	2013-08	ST340	Nosocomial	Day 3+	KASPAH	infection	disseminated	exclude	4	complete	CP024521-CP024527	ERR1023801	SAMEA3357080	Plasmid D and chromosome	NA	2	aac(3)-IIa.v1^;aac(3)-IId^;aac(6')-Ib-cr.v2;aac(6')-Ib4;aadA2;strA.v1^;strB.v1	-	-	qnrB1.v2^	-	mphA	CatB4.v1;catB3.v2	-	sul1;sul1;sul1;sul2	tet(A).v1	-	-	OXA-1;TEM-1D.v1^;TEM-1D.v1^	IMP-4	CTX-M-15;CTX-M-15	SHV-11.v1
KSB1_5C	Klebsiella pneumoniae	AH0064	2013-07	ST3169	#N/A	#N/A	KASPAH	carriage	rectal swab	keep	1	incomplete		ERR1015309	SAMEA3357308	none	NA	NA	-	-	-	-	-	-	-	-	-	-	-	-	-	-	-	SHV-40
KSB1_5D	Klebsiella pneumoniae	AH0095	2013-08	ST340	#N/A	#N/A	KASPAH	carriage	rectal swab	keep	4	incomplete		SRR5082456	SAMN06112197	Plasmid D	NA	NA	aac(6')-Ib-cr.v2?-0%;aadA2;strA.v1^;strB.v1	-	-	qnrB1.v2^	-	mphA	CatB4.v1?-81%	-	sul1;sul2	tet(A).v1	-	-	OXA-1;TEM-1D.v1^	IMP-4	CTX-M-15	SHV-11.v1
KSB1_5E	Klebsiella pneumoniae	AH0107	2013-09	ST461	#N/A	#N/A	KASPAH	carriage	rectal swab	keep	1	incomplete		ERR1023629	SAMEA3357326	none	NA	NA	-	-	-	-	-	-	-	-	-	-	-	-	-	-	-	SHV-1^
KSB1_5F	Klebsiella pneumoniae	AH0147	2013-010	ST831-1LV	#N/A	#N/A	KASPAH	carriage	rectal swab	keep	1	incomplete		ERR1023639	SAMEA3357336	none	NA	NA	-	-	-	-	-	-	-	-	-	-	-	-	-	-	-	SHV-1^
KSB1_5H	Klebsiella pneumoniae	AH0269	2014-01	ST231	#N/A	#N/A	KASPAH	carriage	rectal swab	keep	3	complete	LR890500-LR890507	ERR1215631	SAMEA3357352	Plasmid B	NA	7	aadA*;ant(2'')-Ia;rmtB;strA.v1^;strB.v1	-	-	-	-	ermB.v1*	cmlA5;floR.v2*	arr-2	sul2	tet(A).v1?;tet(G).v1	-	dfrA23	OXA-10;TEM-1D.v1^	OXA-48	CTX-M-15;VEB-1	SHV-1^
KSB1_6B	Klebsiella variicola subsp. variicola	AH0034	2013-06	ST1599	#N/A	#N/A	KASPAH	carriage	throat swab	keep	3	incomplete		SRR5082490	SAMN06112196	none	NA	NA	-	-	-	-	-	-	-	-	-	-	-	-	-	-	-	LEN-16^
KSB1_6C	Klebsiella pneumoniae	CH0095	2013-07	ST20	#N/A	#N/A	KASPAH	carriage	rectal swab	keep	1	incomplete		ERR1015310	SAMEA3357309	none	NA	NA	-	-	-	-	-	-	-	-	-	-	-	-	SHV-187	-	-	-
KSB1_6D	Klebsiella quasipneumoniae subsp. similipneumoniae	CH0129	2013-08	ST414	#N/A	#N/A	KASPAH	carriage	rectal swab	keep	1	incomplete		ERR1015319	SAMEA3357318	none	NA	NA	-	-	-	-	-	-	-	-	-	-	-	-	-	-	-	OKP-B-8
KSB1_6E	Klebsiella pneumoniae	AH0101	2013-09	ST1243-1LV	#N/A	#N/A	KASPAH	carriage	throat swab	keep	1	incomplete		ERR1023630	SAMEA3357327	none	NA	NA	-	-	-	-	-	-	-	-	-	-	-	-	SHV-108^	-	-	-
KSB1_6F	Klebsiella pneumoniae	AH0148	2013-010	ST116	#N/A	#N/A	KASPAH	carriage	rectal swab	keep	2	complete	LR890627-LR890631	SRR5082475	SAMN06112198	none	NA	4	-	-	-	-	-	-	-	-	-	-	-	-	-	-	-	SHV-1^
KSB1_6G	Klebsiella pneumoniae	CH0226	2013-012	ST37	#N/A	#N/A	KASPAH	carriage	throat swab	keep	1	complete	LR890457-LR890463	ERR1023648	SAMEA3357345	none	NA	6	-	-	-	-	-	-	-	-	-	-	-	-	-	-	-	SHV-11.v1^
KSB1_6I	Klebsiella pneumoniae	AH0335	2014-01	ST252	#N/A	#N/A	KASPAH	carriage	rectal swab	keep	1	incomplete		ERR1023664	SAMEA3357362	none	NA	NA	-	-	-	-	-	-	-	-	-	-	-	-	-	-	-	SHV-1^
INF093	Klebsiella pneumoniae	KC0078	2013-06	ST323	HA	Day 0-2	KASPAH	infection	wound or tissue	keep	3	incomplete		ERR1008652	SAMEA3357109	Plasmid A	100	NA	aac(6')-Ib-cr.v2;strA.v1^;strB.v1	-	fosA7*-15%	qnrB1.v2^	-	-	CatB4.v1?-81%	-	sul2	tet(A).v1	-	dfrA14.v1^	OXA-1;TEM-1D.v1^	-	CTX-M-15	SHV-1^
KSB1_7B	Klebsiella pneumoniae	AH0034	2013-06	ST3178-1LV	#N/A	#N/A	KASPAH	carriage	rectal swab	keep	3	incomplete		SRR5082468	SAMN06112195	none	NA	NA	-	-	-	-	-	-	-	-	-	-	-	-	SHV-119	-	-	-
KSB1_7C	Klebsiella pneumoniae	AH0066	2013-07	ST15	#N/A	#N/A	KASPAH	carriage	rectal swab	keep	1	incomplete		ERR1015311	SAMEA3357310	none	NA	NA	aadA5;strA.v1;strB.v1	-	-	-	-	mphA?	-	-	sul1	-	-	dfrA17	-	-	-	-
KSB1_7D	Klebsiella pneumoniae	CH0131	2013-08	ST461	#N/A	#N/A	KASPAH	carriage	rectal swab	keep	1	incomplete		ERR1015320	SAMEA3357319	none	NA	NA	-	-	-	-	-	-	-	-	-	-	-	-	-	-	-	SHV-1^
INF094	Klebsiella pneumoniae	KC0078	2013-06	ST323	Nosocomial	Day 0-2	KASPAH	infection	urine	keep	3	incomplete		ERR1008653	SAMEA3357111	Plasmid A	100	NA	aac(6')-Ib-cr.v2;strA.v1^;strB.v1	-	fosA7*-15%	qnrB1.v2^	-	-	CatB4.v1?-81%	-	sul2	tet(A).v1	-	dfrA14.v1^	OXA-1;TEM-1D.v1^	-	CTX-M-15	SHV-1^
KSB1_7F	Klebsiella pneumoniae	AH0152	2013-011	ST230	#N/A	#N/A	KASPAH	carriage	rectal swab	keep	1	complete	CP031814-CP031816	ERR1023640	SAMEA3357337	none	NA	2	-	-	-	-	-	-	-	-	-	-	-	-	SHV-119^	-	-	-
KSB1_7G	Klebsiella pneumoniae	CH0227	2013-012	ST37	#N/A	#N/A	KASPAH	carriage	throat swab	keep	1	complete	LR890267-LR890269	ERR1023649	SAMEA3357346	none	NA	2	-	-	-	-	-	-	-	-	-	-	-	-	-	-	-	SHV-11.v1^
KSB1_7H	Klebsiella pneumoniae	AH0256	2014-01	ST111	#N/A	#N/A	KASPAH	carriage	rectal swab	keep	1	incomplete		ERR1023656	SAMEA3357354	none	NA	NA	-	-	-	-	-	-	-	-	-	-	-	-	-	-	-	SHV-11.v1^
KSB1_7J	Klebsiella pneumoniae	CH0252	2014-02	ST37	#N/A	#N/A	KASPAH	carriage	rectal swab	keep	1	complete	CP024548	ERR1023671	SAMEA3357374	none	NA	0	-	-	-	-	-	-	-	-	-	-	-	-	-	-	-	SHV-11.v1^
KSB1_8A	Klebsiella pneumoniae	CH0029	2013-05	ST2991	#N/A	#N/A	KASPAH	carriage	rectal swab	keep	1	incomplete		ERR1015300	SAMEA3357289	none	NA	NA	aadA2	-	-	-	-	-	-	-	sul1	-	-	-	-	-	-	SHV-1^
KSB1_8B	Klebsiella variicola subsp. variicola	CH0053	2013-06	ST2388	#N/A	#N/A	KASPAH	carriage	rectal swab	keep	1	incomplete		ERR1015305	SAMEA3357299	none	NA	NA	-	-	-	-	-	-	-	-	-	-	-	-	-	-	-	LEN-13*
KSB1_8D	Klebsiella variicola subsp. variicola	CH0134	2013-08	ST681	Nosocomial	Day 3+	KASPAH	carriage	throat swab	keep	1	complete	LR890281-LR890285	ERR1015321	SAMEA3357320	none	NA	4	-	-	-	-	-	-	-	-	-	-	-	-	-	-	-	LEN-2^
KSB1_8E	Klebsiella variicola subsp. variicola	CH0152	2013-09	ST2994	#N/A	#N/A	KASPAH	carriage	rectal swab	keep	1	incomplete		ERR1023632	SAMEA3357329	none	NA	NA	-	-	-	-	-	-	-	-	-	-	-	-	-	-	-	LEN-16
KSB1_8F	Klebsiella variicola subsp. variicola	CH0211	2013-012	ST2992	#N/A	#N/A	KASPAH	carriage	rectal swab	keep	1	incomplete		ERR1023641	SAMEA3357338	none	NA	NA	-	-	-	-	-	-	-	-	-	-	-	-	-	-	-	LEN-16^
KSB1_8G	Klebsiella pneumoniae	AH0213	2013-012	ST35	#N/A	#N/A	KASPAH	carriage	rectal swab	keep	1	incomplete		ERR1023650	SAMEA3357347	none	NA	NA	-	-	-	-	-	-	-	-	-	-	-	-	-	-	-	SHV-33
KSB1_8I	Klebsiella pneumoniae	CH0248	2014-01	ST127	#N/A	#N/A	KASPAH	carriage	throat swab	keep	1	incomplete		ERR1023665	SAMEA3357363	none	NA	NA	-	-	-	-	-	-	-	-	-	-	-	-	-	-	-	SHV-11.v1^
KSB1_8J	Klebsiella variicola subsp. variicola	CH0253	2014-02	ST601	#N/A	#N/A	KASPAH	carriage	throat swab	keep	2	complete	LR890598-LR890599	ERR1023672	SAMEA3357376	none	NA	1	-	-	-	-	-	-	-	-	-	-	-	-	-	-	-	LEN-2*
KSB1_9A	Klebsiella pneumoniae	CH0031	2013-05	ST2999	#N/A	#N/A	KASPAH	carriage	throat swab	keep	2	complete	CP024535-CP024541	SRR5665580	SAMN07211282	none	NA	7	-	-	-	-	-	-	-	-	-	-	-	-	-	-	-	SHV-11.v1*
KSB1_9B	Klebsiella variicola subsp. variicola	CH0065	2013-06	ST2996	#N/A	#N/A	KASPAH	carriage	rectal swab	keep	1	incomplete		ERR1023724	SAMEA3357301	none	NA	NA	-	-	-	-	-	-	-	-	-	-	-	-	-	-	-	LEN-2^
KSB1_9E	Klebsiella pneumoniae	AH0115	2013-09	ST359	#N/A	#N/A	KASPAH	carriage	throat swab	keep	1	incomplete		ERR1023633	SAMEA3357330	none	NA	NA	-	-	-	-	-	-	-	-	-	-	-	-	-	-	-	SHV-1^
KSB1_9F	Klebsiella variicola subsp. variicola	AH0178	2013-012	ST925	Nosocomial	Day 3+	KASPAH	carriage	rectal swab	keep	1	complete	LR890512-LR890514	ERR1023642	SAMEA3357339	none	NA	2	-	-	-	-	-	-	-	-	-	-	-	-	-	-	-	LEN-2^
KSB1_9J	Klebsiella pneumoniae	CH0253	2014-02	ST17	#N/A	#N/A	KASPAH	carriage	rectal swab	keep	2	complete	LR890434-LR890437	ERR1023673	SAMEA3357378	none	NA	3	-	-	-	-	-	-	-	-	-	-	-	-	-	-	-	SHV-11.v1^
KSB2_10C	Klebsiella pneumoniae	AH0697	2014-03	ST661	#N/A	#N/A	KASPAH	carriage	rectal swab	keep	1	incomplete		ERR1023699	SAMEA3357435	none	NA	NA	-	-	-	-	-	-	-	-	-	-	-	-	-	-	-	SHV-27
INF133	Klebsiella pneumoniae	KC0078	2013-07	ST323	Nosocomial	Day 3+	KASPAH	infection	wound or tissue	exclude	3	complete	LR890189-LR890197	ERR1008692	SAMEA3357033	Plasmid A	100	8	aac(6')-Ib-cr.v2;strA.v1^;strB.v1	-	fosA7*-15%	qnrB1.v2^	-	-	CatB4.v1	-	sul2	tet(A).v1	-	dfrA14.v1^	OXA-1;TEM-1D.v1^	-	CTX-M-15	SHV-1^
KSB2_1C	Klebsiella pneumoniae	AH0623	2014-03	ST20	#N/A	#N/A	KASPAH	carriage	rectal swab	keep	1	complete	LR890620-LR890623	ERR1023693	SAMEA3357421	none	NA	3	-	-	-	-	-	-	-	-	-	-	-	-	SHV-187	-	-	-
KSB2_1D	Klebsiella variicola subsp. variicola	CH0292	2014-03	ST2995	#N/A	#N/A	KASPAH	carriage	rectal swab	keep	1	incomplete		ERR1023700	SAMEA3357437	none	NA	NA	-	-	-	-	-	-	-	-	-	-	-	-	-	-	-	LEN-16^
INF213	Klebsiella pneumoniae	KC0175	2013-010	ST323	CA	Day 0-2	KASPAH	infection	urine	keep	1	incomplete		ERR1023850	SAMEA3357154	Plasmid A	83.14	NA	aac(6')-Ib-cr.v2;strA.v1^;strB.v1	-	fosA7*-15%	qnrB1.v2^	-	-	CatB4.v1?	-	sul2	tet(A).v1	-	dfrA14.v1^	OXA-1;TEM-1D.v1^	-	CTX-M-15	SHV-1^
INF260	Klebsiella pneumoniae	KC0209	2013-012	ST323	Nosocomial	Day 3+	KASPAH	infection	pneumonia	keep	1	incomplete		ERR1008723	SAMEA3357242	Plasmid A	100	NA	aac(6')-Ib-cr.v2;strA.v1^;strB.v1	-	fosA7*-15%	qnrB1.v2^	-	-	CatB4.v1?	-	sul2	tet(A).v1	-	dfrA14.v1^	OXA-1;TEM-1D.v1^	-	CTX-M-15	SHV-1^
KSB2_3A	Klebsiella variicola subsp. variicola	AH0467	2014-02	ST386	#N/A	#N/A	KASPAH	carriage	rectal swab	keep	1	complete	LR890248-LR890253	ERR1023677	SAMEA3357388	none	NA	5	-	-	-	-	-	-	-	-	-	-	-	-	-	-	-	LEN-16
KSB2_3B	Klebsiella pneumoniae	AH0547	2014-03	ST215	#N/A	#N/A	KASPAH	carriage	rectal swab	keep	1	incomplete		ERR1023687	SAMEA3357410	none	NA	NA	-	-	-	-	-	-	-	-	-	-	-	-	-	-	-	SHV-1
KSB2_3C	Klebsiella pneumoniae	AH0624	2014-03	ST310	#N/A	#N/A	KASPAH	carriage	rectal swab	keep	1	incomplete		ERR1023694	SAMEA3357426	none	NA	NA	-	-	-	-	-	-	-	-	-	-	-	-	SHV-161*	-	-	-
KSB2_4A	Klebsiella quasipneumoniae subsp. similipneumoniae	AH0462	2014-02	ST1191	#N/A	#N/A	KASPAH	carriage	rectal swab	keep	1	incomplete		ERR1023678	SAMEA3357390	none	NA	NA	-	-	-	-	-	-	-	-	-	-	-	-	-	-	-	OKP-B-3*
KSB2_4B	Klebsiella pneumoniae	AH0560	2014-03	ST1731	#N/A	#N/A	KASPAH	carriage	rectal swab	keep	1	incomplete		ERR1023688	SAMEA3357412	none	NA	NA	-	-	-	-	-	-	-	-	-	-	-	-	-	-	-	SHV-11.v1^
KSB2_4D	Klebsiella pneumoniae	AH0731	2014-04	ST35	#N/A	#N/A	KASPAH	carriage	rectal swab	keep	1	incomplete		ERR1023703	SAMEA3357443	none	NA	NA	-	-	-	-	-	-	-	-	-	-	-	-	-	-	-	SHV-33
INF295	Klebsiella pneumoniae	KC0241	2014-01	ST323	HA	Day 0-2	KASPAH	infection	urine	keep	2	incomplete		ERR1008752	SAMEA3357302	Plasmid A	98.4	NA	strA.v1^;strB.v1	-	fosA7*-15%	-	-	-	-	-	sul2	-	-	dfrA14.v1^	TEM-1D.v1^	-	CTX-M-15	SHV-1^
KSB2_5D	Klebsiella variicola subsp. variicola	AH0741	2014-04	ST1217-3LV	#N/A	#N/A	KASPAH	carriage	rectal swab	keep	1	incomplete		ERR1215633	SAMEA3357445	none	NA	NA	-	-	-	-	-	-	-	-	-	-	-	-	-	-	-	LEN-16^
KSB2_6A	Klebsiella variicola subsp. variicola	AH0352	2014-02	ST641	#N/A	#N/A	KASPAH	carriage	rectal swab	keep	2	incomplete		ERR1023680	SAMEA3357394	none	NA	NA	-	-	-	-	-	-	-	-	-	-	-	-	-	-	-	LEN-16
KSB2_6B	Klebsiella pneumoniae	AH0515	2014-02	ST215	#N/A	#N/A	KASPAH	carriage	rectal swab	keep	1	incomplete		ERR1023689	SAMEA3357414	none	NA	NA	-	-	-	-	-	-	-	-	-	-	-	-	-	-	-	SHV-1
KSB2_6D	Klebsiella pneumoniae	AH0720	2014-04	ST111	#N/A	#N/A	KASPAH	carriage	rectal swab	keep	1	incomplete		ERR1023704	SAMEA3357447	none	NA	NA	-	-	-	-	-	-	-	-	-	-	-	-	-	-	-	SHV-11.v1^
KSB2_7A	Klebsiella pneumoniae	AH0476	2014-02	ST3692	#N/A	#N/A	KASPAH	carriage	rectal swab	keep	1	incomplete		ERR1023681	SAMEA3357396	none	NA	NA	-	-	-	-	-	-	-	-	-	-	-	-	-	-	-	SHV-71
KSB2_7B	Klebsiella pneumoniae	AH0557	2014-03	ST215	#N/A	#N/A	KASPAH	carriage	rectal swab	keep	1	incomplete		ERR1023690	SAMEA3357416	none	NA	NA	-	-	-	-	-	-	-	-	-	-	-	-	-	-	-	SHV-1
KSB2_7C	Klebsiella variicola subsp. variicola	AH0625	2014-03	ST3573	#N/A	#N/A	KASPAH	carriage	rectal swab	keep	1	incomplete		ERR1023696	SAMEA3357429	none	NA	NA	-	-	-	-	-	-	-	-	-	-	-	-	-	-	-	LEN-2*
KSB2_8A	Klebsiella pneumoniae	AH0472	2014-02	ST463	#N/A	#N/A	KASPAH	carriage	rectal swab	keep	1	incomplete		ERR1023682	SAMEA3357398	none	NA	NA	-	-	-	-	-	-	-	-	-	-	-	-	-	-	-	SHV-1^
INF327	Klebsiella pneumoniae	KC0241	2014-03	ST323	Nosocomial	Day 0-2	KASPAH	infection	urine	exclude	2	complete	LR890571-LR890575	ERR1008779	SAMEA3357203	Plasmid A	98.4	4	strA.v1^;strB.v1	-	fosA7*-15%	-	-	-	-	-	sul2	-	-	dfrA14.v1^	TEM-1D.v1^	-	CTX-M-15	SHV-1^
KSB2_8C	Klebsiella pneumoniae	AH0667	2014-03	ST2267	#N/A	#N/A	KASPAH	carriage	rectal swab	keep	1	incomplete		ERR1023697	SAMEA3357431	none	NA	NA	-	-	-	-	-	-	-	-	-	-	-	-	-	-	-	SHV-1^
KSB2_8D	Klebsiella pneumoniae	CH0306	2014-04	ST643	#N/A	#N/A	KASPAH	carriage	rectal swab	keep	1	incomplete		ERR1215634	SAMEA3357451	none	NA	NA	-	-	-	-	-	-	-	-	-	-	-	-	-	-	-	-
INF329	Klebsiella pneumoniae	KC0275	2014-03	ST323	CA	Day 0-2	KASPAH	infection	urine	keep	1	complete	LR890240-LR890244	ERR1008781	SAMEA3357208	Plasmid A	100	4	strA.v1^;strB.v1	-	fosA7*-15%	qnrB1.v2^	-	-	-	-	sul2	-	-	dfrA14.v1^	TEM-1D.v1^	-	CTX-M-15	SHV-1^
KSB2_9B	Klebsiella pneumoniae	AH0586	2014-03	ST25	#N/A	#N/A	KASPAH	carriage	rectal swab	keep	2	complete	LR890710-LR890713	SRR5082486	SAMN06112206	none	NA	3	aadA1.v1^	-	-	-	-	-	-	-	sul1	-	-	dfrA1.v2	TEM-1D.v1^	-	-	SHV-11.v1^
KSB2_9C	Klebsiella pneumoniae	AH0699	2014-03	ST788	#N/A	#N/A	KASPAH	carriage	rectal swab	keep	1	incomplete		ERR1023698	SAMEA3357433	none	NA	NA	-	-	-	-	-	-	-	-	-	-	-	-	SHV-52	-	-	-
MINF_10A	Escherichia coli	AH0348	2014-01	ecoli_ST354	#N/A	#N/A	MDR GN	infection	Respiratory	keep	4	incomplete		ERR1015400	SAMEA3357505	Plasmid O (CMY-42), chromosomal (CTX-M-24)	NA	NA	aac(3)-IId^;aadA5;strA.v1^;strB.v1	-	-	-	-	ermB.v1*;mphA;mphB.v2*	-	-	sul1;sul2*	tet(B).v2*	-	-	AmpC1*;TEM-1D.v1^	-	CMY-42*;CTX-M-24^	-
MINF_10B	Klebsiella aerogenes	PAFI	2014-02	kaerogenes_STnov6	#N/A	#N/A	MDR GN	infection	Respiratory	keep	1	complete	LR890184-LR890184	ERR1015409	SAMEA3357515	none	NA	0	-	-	-	-	-	-	-	-	-	-	-	-	-	-	-	-
MINF_10C	Enterobacter asburiae	AH0405	2014-02	ecloacae_STnov2	#N/A	#N/A	MDR GN	infection	Respiratory	keep	1	incomplete		ERR1015415	SAMEA3357522	none	NA	NA	-	-	fosA2*	-	-	-	-	-	-	-	-	-	ACT-38*	-	-	-
MINF_10D	Klebsiella aerogenes	AH0620	2014-03	kaerogenes_ST93	#N/A	#N/A	MDR GN	infection	Swab	keep	1	incomplete		ERR1015421	SAMEA3357529	none	NA	NA	-	-	-	-	-	-	-	-	-	-	-	-	-	-	-	-
MINF_1A	Escherichia coli	AH0269	2014-01	ecoli_ST354	#N/A	#N/A	MDR GN	infection	Wound swab	keep	6	complete	LR890326-LR890333	ERR1015394	SAMEA3357499	Plasmid O (CMY-42), chromosomal (CTX-M-24)	NA	7	aac(3)-IId^;aadA5;strA.v1^;strB.v1	-	-	-	-	ermB.v1*;mphA;mphB.v2*	-	-	sul1;sul2*	tet(B).v2*	-	-	AmpC1*;TEM-1D.v1^	-	CMY-42*;CTX-M-24^	-
MINF_1C	Escherichia coli	AH0414	2014-02	ecoli_ST181	#N/A	#N/A	MDR GN	infection	Blood	keep	2	incomplete		ERR1015410	SAMEA3357516	none	NA	NA	-	-	-	-	-	mphB.v2*	-	-	-	-	-	-	AmpC1*;CMY-2.v2	-	-	-
MINF_1D	Escherichia coli	AH0462	2014-02	ecoli_ST141	#N/A	#N/A	MDR GN	infection	Respiratory	keep	1	complete	LR890198-LR890201	ERR1015416	SAMEA3357523	pMINF_1D	NA	3	-	-	-	-	-	-	-	-	-	tet(B).v2*	-	-	-	-	CTX-M-15	-
MINF_2D	Enterobacter hormaechei	AH0215	2014-02	ecloacae_ST997	#N/A	#N/A	MDR GN	infection	Respiratory	keep	3	incomplete		ERR1015417	SAMEA3357524	none	NA	NA	-	-	-	-	-	-	-	-	-	-	-	-	MIR-12*	-	-	-
MINF_2E	Escherichia coli	GEPR	2014-03	ecoli_ST602	#N/A	#N/A	MDR GN	infection	Blood	keep	1	complete	LR890651-LR890656	ERR1015422	SAMEA3357530	pMINF_2E	NA	5	aadA2;aadA^	-	fosA7*	-	-	mphB.v2*	cmlA1*	-	sul3	tet(A).v1	-	-	AmpC1*	-	CTX-M-14	-
MINF_3D	Klebsiella aerogenes	AH0492	2014-02	kaerogenes_STnov3	#N/A	#N/A	MDR GN	infection	Respiratory	keep	1	incomplete		ERR1015418	SAMEA3357525	none	NA	NA	-	-	-	-	-	-	-	-	-	-	-	-	-	-	-	-
MINF_3E	Escherichia coli	AH0683	2014-03	ecoli_ST12	#N/A	#N/A	MDR GN	infection	Respiratory	keep	1	incomplete		ERR1015423	SAMEA3357531	none	NA	NA	-	-	-	-	-	-	-	-	-	tet(B).v2*	-	-	TEM-1D.v1^	-	-	-
MINF_4B	Enterobacter hormaechei	AH0259	2014-01	ecloacae_STnov5	#N/A	#N/A	MDR GN	infection	Respiratory	keep	1	incomplete		ERR1015404	SAMEA3357509	none	NA	NA	-	-	fosA2*	-	-	-	-	-	-	-	-	-	ACT-24*	-	-	-
MINF_4E	Citrobacter freundii	NOMI	2014-04	cfreundii_ST98	#N/A	#N/A	MDR GN	infection	Respiratory	keep	1	incomplete		ERR1015424	SAMEA3357532	none	NA	NA	-	-	-	qnrB38^	-	-	-	-	-	-	-	-	CMY-115*	-	-	-
MINF_6B	Klebsiella pneumoniae	KC0242	2014-03	ST231	#N/A	#N/A	KASPAH	infection	wound or tissue	exclude	2	incomplete		ERR1015406	SAMEA3357511	Plasmid B	NA	NA	aadA*;ant(2'')-Ia;rmtB;strA.v1^;strB.v1	-	-	-	-	ermB.v1*	cmlA5;floR.v2*	arr-2	sul2	tet(A).v2;tet(G).v1	-	dfrA23	OXA-10;TEM-1D.v1^	OXA-48	CTX-M-15;VEB-1	SHV-1^
MINF_6C	Enterobacter hormaechei	NEHO	2014-02	ecloacae_ST108	#N/A	#N/A	MDR GN	infection	Respiratory	keep	1	incomplete		ERR1015412	SAMEA3357518	none	NA	NA	-	-	-	-	-	-	-	-	-	-	-	-	ACT-27*	-	-	-
MINF_7C	Escherichia coli	AH0434	2014-02	ecoli_ST393	#N/A	#N/A	MDR GN	infection	Blood	keep	2	complete	LR890270-LR890276	ERR1015413	SAMEA3357519	none	NA	6	aph3-Ia.v1^;strA.v1*;strB.v1*	-	-	-	-	mphB.v2*?-0%	-	-	sul2	tet(A).v1	-	dfrA14.v1^	TEM-1D.v1^	-	-	-
MINF_7E	Klebsiella pneumoniae	KC0291	2014-03	ST491	#N/A	#N/A	KASPAH	infection	wound or tissue	keep	3	incomplete		ERR1015427	SAMEA3357535	Plasmid C	NA	NA	strA.v1^;strB.v1	-	-	qnrB1.v2^	-	-	-	-	sul2	-	-	dfrA14.v1^	TEM-1D.v1^	-	CTX-M-15;SHV-40*	-
MINF_8D	Escherichia coli	NISA	2014-03	ecoli_ST10	#N/A	#N/A	MDR GN	infection	Urine	keep	1	complete	LR890606-LR890615	ERR1015419	SAMEA3357527	pMINF_8D	NA	9	aadA5	-	-	-	-	ermB.v1*;mphA?;mphB.v2*	-	-	sul1	tet(B).v2*	-	dfrA17	AmpC1*	-	CTX-M-15	-
MINF_9A	Escherichia coli	WAMA	2014-01	ecoli_ST648	#N/A	#N/A	MDR GN	infection	Blood	keep	1	complete	LR890334-LR890342	ERR1015399	SAMEA3357504	pMINF_9A	NA	8	aadA5;strA.v1^;strB.v1*	-	-	-	-	mphA;mphB.v2*?-0%	-	-	sul1;sul2	tet(A).v1	-	dfrA17	AmpC1*	-	CTX-M-27	-
MINF_9B	Enterobacter asburiae	AH0406	2014-02	ecloacae_STnov1	#N/A	#N/A	MDR GN	infection	Respiratory	keep	2	incomplete		ERR1015408	SAMEA3357514	none	NA	NA	-	-	fosA2*	-	-	-	-	-	-	-	-	-	ACT-38*	-	-	-
MSB1_10A	Enterobacter hormaechei	AH0224	2014-01	ecloacae_STnov4	#N/A	#N/A	MDR GN	carriage	Rectal_carriage	keep	1	incomplete		ERR1023712	SAMEA3357469	none	NA	NA	-	-	fosA2*	-	-	-	-	-	-	-	-	-	ACT-23*	-	-	-
MSB1_10B	Klebsiella oxytoca	AH0290	2014-01	koxytoca_STnov1	#N/A	#N/A	MDR GN	carriage	Rectal_carriage	keep	1	incomplete		ERR1015328	SAMEA3357373	none	NA	NA	-	-	-	-	-	-	-	-	-	-	-	-	-	-	-	OXY-2-2*
MSB1_10C	Escherichia coli	AH0294	2014-01	ecoli_ST69	#N/A	#N/A	MDR GN	carriage	Rectal_carriage	exclude	1	incomplete		ERR1015336	SAMEA3357391	none	NA	NA	aac(3)-IIa.v1^;aadA5	-	-	-	-	mphA;mphB.v2*	-	-	sul1	tet(A).v1	-	dfrA17	AmpC1*;TEM-1D.v1^	-	-	-
MSB1_10D	Klebsiella oxytoca	AH0400	2014-01	koxytoca_STnov2	#N/A	#N/A	MDR GN	carriage	Rectal_carriage	exclude	2	complete	LR890312-LR890316	ERR1015346	SAMEA3357409	none	NA	4	-	-	-	-	-	-	-	-	-	-	-	-	-	-	-	OXY-2-8*
MSB1_10E	Escherichia coli	AH0444	2014-02	ecoli_ST963	#N/A	#N/A	MDR GN	carriage	Rectal_carriage	keep	1	incomplete		ERR1015353	SAMEA3357425	none	NA	NA	-	-	-	-	-	mphA;mphB.v2*?-0%	-	-	-	-	-	-	AmpC1*;CMY-2.v2	-	-	-
INF163	Klebsiella pneumoniae	KC0221	2013-09	ST340	Nosocomial	Day 3+	KASPAH	infection	urine	keep	4	complete	CP024549-CP024555	SRR5665579	SAMN07211279	Plasmid D and chromosome	NA	6	aac(3)-IIa.v1^;aac(6')-Ib-cr.v2;aadA2;aadA2^;strA.v1^;strB.v1	-	-	qnrB1.v2^	-	-	CatB4.v1	-	sul1;sul1;sul2	tet(A).v1	-	dfrA12	OXA-1;TEM-1D.v1^;TEM-1D.v1^	-	CTX-M-15;CTX-M-15	SHV-11.v1
MSB1_1D	Escherichia coli	AH0318	2014-01	ecoli_ST48	#N/A	#N/A	MDR GN	carriage	Rectal_carriage	keep	1	complete	LR898868-LR898873	ERR1015337	SAMEA3357393	Plasmid H	NA	NA	aac(3)-IIa.v1^;strA.v1^;strB.v1	-	-	-	-	mphA;mphB.v2*?-0%	-	-	sul2	tet(B).v2*	-	dfrA14.v1^	AmpC1^;CMY-2.v2;TEM-1D.v1^	-	CTX-M-14	-
MSB1_1G	Escherichia coli	AH0434	2014-02	ecoli_ST393	#N/A	#N/A	MDR GN	carriage	Rectal_carriage	exclude	2	incomplete		ERR1023725	SAMEA3357444	none	NA	NA	aac(3)-IIa.v1^;aph3-Ia.v1^;strA.v1*;strB.v1*	-	-	-	-	mphB.v2*?-0%	-	-	sul2	tet(A).v1	-	dfrA14.v1^	TEM-1D.v1^	-	-	-
MSB1_1H	Citrobacter freundii	AH0575	2014-03	cfreundii_ST8	#N/A	#N/A	MDR GN	carriage	Rectal_carriage	keep	1	complete	LR890181-LR890183	ERR1015367	SAMEA3357462	none	NA	2	aac(6')-If	-	-	-	-	-	-	-	-	-	-	-	CMY-48	-	-	-
MSB1_1J	Klebsiella aerogenes	AH0599	2014-03	kaerogenes_STnov5	#N/A	#N/A	MDR GN	carriage	Rectal_carriage	keep	1	incomplete		ERR1015382	SAMEA3357487	none	NA	NA	-	-	-	-	-	-	-	-	-	-	-	-	-	-	-	-
MSB1_2B	Escherichia coli	AH0267	2014-01	ecoli_ST345	#N/A	#N/A	MDR GN	carriage	Rectal_carriage	keep	1	incomplete		ERR1023713	SAMEA3357473	none	NA	NA	aac(3)-IIa.v1^;aadA5;strA.v1^;strB.v1	-	-	-	-	ermB.v1*;mphA;mphB.v2*	floR.v1	-	sul1;sul2	tet(A).v2	-	dfrA17	AmpC1*;TEM-1D.v1^	-	-	-
MSB1_2E	Klebsiella oxytoca	AH0413	2014-02	koxytoca_ST53	#N/A	#N/A	MDR GN	carriage	Rectal_carriage	keep	1	incomplete		ERR1015348	SAMEA3357413	none	NA	NA	-	-	-	-	-	-	-	-	-	-	-	-	-	-	-	OXY-2-7
MSB1_2I	Escherichia coli	AH0601	2014-03	ecoli_ST38	#N/A	#N/A	MDR GN	carriage	Rectal_carriage	keep	1	incomplete		ERR1015374	SAMEA3357478	Plasmid I	NA	NA	aadA2^;strA.v1^;strB.v1	-	-	-	-	ermB.v1*;mphA;mphB.v2*?-0%	floR.v1*	-	sul1;sul2*	tet(A).v2*	-	dfrA12	AmpC1*	-	CTX-M-14	-
MSB1_3A	Escherichia coli	AH0221	2013-012	ecoli_ST131	#N/A	#N/A	MDR GN	carriage	Rectal_carriage	keep	2	incomplete		ERR1023708	SAMEA3357456	none	NA	NA	aadA5	-	-	-	-	mphA	-	-	sul1	-	-	dfrA17	TEM-1D.v1^	-	-	-
MSB1_3B	Escherichia coli	AH0269	2014-01	ecoli_ST38	#N/A	#N/A	MDR GN	carriage	Rectal_carriage	exclude	6	complete	LR890299-LR890306	ERR1023714	SAMEA3357475	Plasmid K	NA	7	aadA5;strA.v1^;strB.v1*	-	-	-	-	ermB.v1*;mphA;mphB.v2*?-0%	-	-	sul1;sul2	tet(A).v1	-	dfrA17	AmpC1*;TEM-1D.v1^	OXA-48	CTX-M-27	-
MSB1_3C	Escherichia coli	AH0221	2014-01	ecoli_ST131	#N/A	#N/A	MDR GN	carriage	Rectal_carriage	exclude	2	complete	LR890262-LR890266	ERR1215622	SAMEA3357379	none	NA	4	aadA5	-	-	-	-	mphA	-	-	sul1	-	-	dfrA17	TEM-1D.v1^	-	-	-
MSB1_3E	Escherichia coli	AH0414	2014-02	ecoli_ST48	#N/A	#N/A	MDR GN	carriage	Rectal_carriage	keep	2	incomplete		ERR1015349	SAMEA3357415	Plasmid H	NA	NA	strA.v1^;strB.v1	-	-	-	-	mphA;mphB.v2*?-0%	-	-	sul2	tet(B).v2*	-	dfrA14.v1^	AmpC1^;CMY-2.v2;TEM-1D.v1^	-	CTX-M-14	-
MSB1_3F	Klebsiella oxytoca	AH0400	2014-02	koxytoca_STnov2	#N/A	#N/A	MDR GN	carriage	Rectal_carriage	keep	2	incomplete		ERR1015355	SAMEA3357430	none	NA	NA	-	-	-	-	-	-	-	-	-	-	-	-	-	-	-	OXY-2-8*
MSB1_3H	Klebsiella aerogenes	AH0592	2014-03	kaerogenes_STnov2	#N/A	#N/A	MDR GN	carriage	Rectal_carriage	keep	1	incomplete		ERR1015368	SAMEA3357464	none	NA	NA	-	-	-	-	-	-	-	-	-	-	-	-	-	-	-	-
MSB1_3J	Escherichia coli	AH0650	2014-03	ecoli_ST550	#N/A	#N/A	MDR GN	carriage	Rectal_carriage	keep	1	incomplete		ERR1015384	SAMEA3357489	none	NA	NA	aac(3)-IId^;aadA2^	-	-	-	-	mphA	-	-	sul1;sul2	tet(B).v2*	-	dfrA12	TEM-1D.v1^	-	-	-
INF164	Klebsiella pneumoniae	KC0221	2013-09	ST340	Nosocomial	Day 3+	KASPAH	infection	urine	exclude	4	complete	CP024556-CP024562	SRR5665578	SAMN07211280	Plasmid D and chromosome	NA	2	aac(3)-IIa.v1^;aac(3)-IId^;aac(6')-Ib-cr.v2;aac(6')-Ib4;aadA2;strA.v1^;strB.v1	-	-	qnrB1.v2^	-	mphA	CatB4.v1;catB3.v2	-	sul1;sul1;sul1;sul2	tet(A).v1	-	-	OXA-1;TEM-1D.v1^;TEM-1D.v1^	IMP-4	CTX-M-15;CTX-M-15	SHV-11.v1
MSB1_4E	Escherichia coli	AH0417	2014-02	ecoli_ST131	#N/A	#N/A	MDR GN	carriage	Rectal_carriage	keep	2	complete	LR890693-LR890697	ERR1015350	SAMEA3357417	Plasmid J	NA	4	-	-	-	-	-	-	-	-	-	-	-	-	-	-	CTX-M-27	-
MSB1_4G	Escherichia coli	AH0551	2014-02	ecoli_ST963	#N/A	#N/A	MDR GN	carriage	Rectal_carriage	keep	1	complete	LR890661-LR890664	ERR1215626	SAMEA3357450	none	NA	3	-	-	-	-	-	mphB.v2*?-0%	-	-	-	-	-	-	AmpC1*;CMY-2.v2	-	-	-
MSB1_4H	Escherichia coli	AH0577	2014-03	ecoli_ST10	#N/A	#N/A	MDR GN	carriage	Rectal_carriage	keep	1	incomplete		ERR1015369	SAMEA3357465	none	NA	NA	aac(3)-IId^;aadA5	-	-	-	-	mphA;mphB.v2*	-	-	sul1	tet(A).v1	-	dfrA17	AmpC1;TEM-1D.v1^	-	-	-
MSB1_4J	Escherichia coli	AH0654	2014-03	ecoli_ST450	#N/A	#N/A	MDR GN	carriage	Rectal_carriage	keep	1	incomplete		ERR1015385	SAMEA3357490	none	NA	NA	aadA5;strA.v1^;strB.v1*	-	-	-	-	mphA;mphB.v2*?-0%	-	-	sul1;sul2	tet(A).v1	-	dfrA17	AmpC1*;TEM-1D.v1^	-	-	-
MSB1_5C	Escherichia marmotae	AH0215	2013-012	ecoli_ST3727	#N/A	#N/A	MDR GN	carriage	Rectal_carriage	keep	3	complete	LR890576-LR890582	ERR1015332	SAMEA3357382	pMSB1_5C	NA	6	-	-	-	-	-	-	-	-	-	-	-	-	-	-	CTX-M-14	-
MSB1_5D	Klebsiella pneumoniae	AH0318	2014-01	ST23	#N/A	#N/A	KASPAH	carriage	rectal swab	keep	1	incomplete		ERR1015341	SAMEA3357400	none	NA	NA	-	-	-	-	-	-	-	-	-	-	-	-	-	-	-	SHV-11.v1^
MSB1_5E	Escherichia coli	AH0417	2014-02	ecoli_ST131	#N/A	#N/A	MDR GN	carriage	Rectal_carriage	exclude	2	incomplete		ERR1215624	SAMEA3357420	Plasmid J	NA	NA	-	-	-	-	-	-	-	-	-	-	-	-	-	-	CTX-M-27	-
MSB1_5H	Escherichia coli	AH0569	2014-03	ecoli_ST176	#N/A	#N/A	MDR GN	carriage	Rectal_carriage	keep	1	incomplete		ERR1015370	SAMEA3357468	Plasmid L	NA	NA	aadA2^	-	-	qnrB2.v1^	-	mphA;mphB.v2*	-	-	sul1;sul1	-	-	dfrA12	AmpC1*	-	CTX-M-62.v2	-
MSB1_6A	Klebsiella aerogenes	AH0189	2013-012	kaerogenes_STnov4	#N/A	#N/A	MDR GN	carriage	Rectal_carriage	keep	1	incomplete		ERR1215635	SAMEA3357461	none	NA	NA	-	-	-	-	-	-	-	-	-	-	-	-	-	-	-	-
MSB1_6B	Escherichia coli	AH0275	2014-01	ecoli_ST131	#N/A	#N/A	MDR GN	carriage	Rectal_carriage	keep	1	incomplete		ERR1015324	SAMEA3357365	none	NA	NA	aac(3)-IId^;strA.v1^;strB.v1*	-	-	-	-	-	-	-	sul2	tet(A).v1	-	-	TEM-1D.v1^	-	-	-
MSB1_6C	Escherichia coli	AH0215	2013-012	ecoli_ST38	#N/A	#N/A	MDR GN	carriage	Rectal_carriage	keep	3	complete	LR890714-LR890718	ERR1015333	SAMEA3357384	Plasmid I	NA	4	-	-	-	-	-	mphB.v2*?-0%	-	-	-	-	-	-	AmpC1*	-	CTX-M-14	-
MSB1_6D	Escherichia coli	AH0348	2014-01	ecoli_ST405	#N/A	#N/A	MDR GN	carriage	Rectal_carriage	keep	4	incomplete		ERR1015342	SAMEA3357402	none	NA	NA	aac(3)-IIa.v1^	-	-	qnrB4	-	mphA;mphB.v2*?-0%	-	-	sul1	tet(B).v2*	-	dfrA17	AmpC1*;DHA-1	-	-	-
MSB1_6F	Escherichia coli	AH0468	2014-02	ecoli_ST648	#N/A	#N/A	MDR GN	carriage	Rectal_carriage	keep	1	incomplete		ERR1015358	SAMEA3357436	none	NA	NA	-	-	-	-	-	mphB.v2*?-0%	catA1^	-	-	tet(B).v2*	-	-	AmpC1*;TEM-1D.v1^	-	-	-
MSB1_6H	Enterobacter hormaechei	AH0583	2014-03	ecloacae_ST41	#N/A	#N/A	MDR GN	carriage	Rectal_carriage	keep	1	incomplete		ERR1015371	SAMEA3357470	none	NA	NA	-	-	fosA2*	-	-	-	-	-	-	-	-	-	MIR-3	-	-	-
MSB1_6I	Escherichia coli	AH0622	2014-03	ecoli_ST1193	#N/A	#N/A	MDR GN	carriage	Rectal_carriage	keep	1	incomplete		ERR1015378	SAMEA3357482	none	NA	NA	aac(3)-IId^	-	-	-	-	-	-	-	-	-	-	-	TEM-1D.v1^	-	-	-
MSB1_7A	Escherichia coli	AH0269	2014-01	ecoli_ST38	#N/A	#N/A	MDR GN	carriage	Rectal_carriage	keep	6	complete	LR890466-LR890470	ERR1023710	SAMEA3357463	Plasmid K	NA	4	aadA5;strA.v1^;strB.v1*	-	-	-	-	ermB.v1*;mphA;mphB.v2*?-0%	-	-	sul1;sul2	tet(A).v1	-	dfrA17	AmpC1*;TEM-1D.v1^	-	CTX-M-27	-
INF274	Klebsiella pneumoniae	KC0221	2014-01	ST340	Nosocomial	Day 3+	KASPAH	infection	urine	exclude	4	complete	CP024570-CP024575	ERR1008735	SAMEA3357268	Plasmid D and chromosome	NA	4	aac(3)-IIa.v1^;aac(6')-Ib-cr.v2;aadA2;aadA2^;strA.v1^;strB.v1	-	-	qnrB1.v2^	-	-	CatB4.v1	-	sul1;sul1;sul2	tet(A).v1	-	dfrA12	OXA-1;TEM-1D.v1^;TEM-1D.v1^	-	CTX-M-15;CTX-M-15	SHV-11.v1
MSB1_7C	Escherichia coli	AH0296	2014-01	ecoli_ST69	#N/A	#N/A	MDR GN	carriage	Rectal_carriage	keep	4	complete	LR890405-LR890409	ERR1015334	SAMEA3357386	none	NA	4	aac(3)-IIa.v1^;aadA5	-	-	-	-	mphA;mphB.v2*	-	-	sul1	tet(A).v1	-	dfrA17	AmpC1*;TEM-1D.v1^	-	-	-
MSB1_7F	Escherichia coli	AH0469	2014-02	ecoli_ST10	#N/A	#N/A	MDR GN	carriage	Rectal_carriage	keep	1	incomplete		ERR1015359	SAMEA3357438	none	NA	NA	aac(3)-IId^;aadA5;strA.v1^;strB.v1*	-	-	-	-	mphA;mphB.v2*	-	-	sul2	tet(A).v1	-	dfrA17	AmpC1*;TEM-1D.v1^	-	-	-
MSB1_7J	Escherichia coli	AH0657	2014-03	ecoli_ST963	#N/A	#N/A	MDR GN	carriage	Rectal_carriage	keep	1	incomplete		ERR1015388	SAMEA3357493	none	NA	NA	-	-	-	-	-	mphB.v2*?-0%	-	-	-	-	-	-	AmpC1*;CMY-2.v2	-	-	-
MSB1_8A	Klebsiella pneumoniae	AH0269	2014-01	ST231	#N/A	#N/A	KASPAH	carriage	sputum	keep	2	incomplete		ERR1023711	SAMEA3357466	Plasmid B	NA	NA	aadA*;ant(2'')-Ia;rmtB;strA.v1^;strB.v1	-	-	-	-	ermB.v1*	cmlA5;floR.v2*	arr-2	sul2	tet(A).v2;tet(G).v1	-	dfrA23	OXA-10;TEM-1D.v1^	OXA-48	CTX-M-15;VEB-1	SHV-1^
INF278	Klebsiella pneumoniae	KC0221	2014-01	ST340	Nosocomial	Day 3+	KASPAH	infection	urine	exclude	4	complete	CP024563-CP024569	ERR1008737	SAMEA3357272	Plasmid D and chromosome	NA	6	aac(3)-IIa.v1^;aac(6')-Ib-cr.v2;aadA2;aadA2^;strA.v1^;strB.v1	-	-	qnrB1.v2^	-	-	CatB4.v1	-	sul1;sul1;sul2	tet(A).v1	-	dfrA12	OXA-1;TEM-1D.v1^;TEM-1D.v1^	-	CTX-M-15;CTX-M-15	SHV-11.v1
KSB1_5B	Klebsiella pneumoniae	AH0027	2013-05	ST15	#N/A	#N/A	KASPAH	carriage	rectal swab	keep	1	complete	LR890353-LR890355	SRR5082451	SAMN06112194	Plasmid G and chromosome	NA	2	aac(6')-Ib-cr.v2^;aadA5;strA.v1;strB.v1	-	-	qnrB1.v2^	-	mphA;mphA	catB3.v2	arr-3	sul1;sul1;sul1	-	-	dfrA17	OXA-1;SHV-28.v1^	-	CTX-M-62.v2;CTX-M-62.v2	SHV-2A^
MSB1_8D	Escherichia coli	AH0361	2014-01	ecoli_ST131	#N/A	#N/A	MDR GN	carriage	Rectal_carriage	keep	1	incomplete		ERR1015344	SAMEA3357406	none	NA	NA	aac(3)-IId^;aadA5;strA.v1^;strB.v1*	-	-	-	-	mphA	-	-	sul1;sul2	tet(A).v1	-	dfrA17	TEM-1D.v1^	-	-	-
MSB1_8E	Escherichia coli	AH0427	2014-02	ecoli_ST226	#N/A	#N/A	MDR GN	carriage	Rectal_carriage	keep	1	incomplete		ERR1015351	SAMEA3357422	none	NA	NA	aac(3)-IId^;aadA2^	-	-	-	-	mphA;mphB.v2*	-	-	sul1	tet(A).v1	-	dfrA12	AmpC1*;TEM-1D.v1^	-	-	-
MSB1_8F	Citrobacter portucalensis	AH0496	2014-02	cfreundii_STnov1	#N/A	#N/A	MDR GN	carriage	Rectal_carriage	keep	1	incomplete		ERR1015360	SAMEA3357440	none	NA	NA	-	-	-	qnrB9.2^	-	-	-	-	-	-	-	-	CMY-34*	-	-	-
MSB1_1A	Escherichia coli	AH0187	2013-012	ecoli_ST617	#N/A	#N/A	MDR GN	carriage	Rectal_carriage	keep	3	complete	LR890288-LR890290	ERR1023706	SAMEA3357452	pMSB1_1A, chromosome	NA	2	aac(3)-IId^;aac(6')-Ib-cr.v2;aadA5	-	-	-	-	mphA;mphB.v2*?-0%	CatB4.v1?-81%;catA1^	-	sul1	tet(B).v2*	-	dfrA17	AmpC1*?;OXA-1;TEM-1D.v1^	-	CTX-M-15	-
MSB1_8I	Klebsiella aerogenes	AH0603	2014-03	kaerogenes_STnov1	#N/A	#N/A	MDR GN	carriage	Rectal_carriage	keep	1	incomplete		ERR1023727	SAMEA3357484	none	NA	NA	-	-	-	-	-	-	-	-	-	-	-	-	-	-	-	-
MSB1_9B	Citrobacter freundii	AH0283	2014-01	cfreundii_ST261	#N/A	#N/A	MDR GN	carriage	Rectal_carriage	keep	1	incomplete		ERR1015327	SAMEA3357371	none	NA	NA	aac(6')-If	-	-	-	-	-	-	-	-	-	-	-	CMY-135*	-	-	-
MSB1_9D	Escherichia coli	AH0369	2014-01	ecoli_ST176	#N/A	#N/A	MDR GN	carriage	Rectal_carriage	keep	1	complete	LR890349-LR890352	ERR1015345	SAMEA3357407	Plasmid L	NA	3	aadA2^	-	-	qnrB2.v1^	-	mphA;mphB.v2*	-	-	sul1;sul1	-	-	dfrA12	AmpC1*	-	CTX-M-62.v2	-
MSB1_9E	Escherichia coli	AH0429	2014-02	ecoli_ST155	#N/A	#N/A	MDR GN	carriage	Rectal_carriage	keep	1	incomplete		ERR1015352	SAMEA3357424	none	NA	NA	-	-	-	qnrS1	-	mphB.v2*	-	-	-	tet(A).v1	-	-	AmpC1*;CMY-2.v2;TEM-1D.v1^	-	-	-
MSB1_9F	Enterobacter hormaechei	AH0509	2014-02	ecloacae_ST114	#N/A	#N/A	MDR GN	carriage	Rectal_carriage	keep	1	incomplete		ERR1015361	SAMEA3357442	none	NA	NA	aadA*?-0%;ant(2'')-Ia;aph3-Ia.v1^	-	fosA2*	-	-	mphA	catB8*	-	sul1	-	-	dfrA1.v1	ACT-16*;OXA-10	-	-	-
MSB1_9H	Escherichia coli	AH0585	2014-03	ecoli_ST131	#N/A	#N/A	MDR GN	carriage	Rectal_carriage	keep	1	incomplete		ERR1015373	SAMEA3357474	none	NA	NA	aac(3)-IId^;strA.v1^;strB.v1*	-	-	-	-	-	-	-	sul2	-	-	-	TEM-1D.v1^	-	-	-
MSB1_9I	Escherichia coli	AH0600	2014-03	ecoli_ST10	#N/A	#N/A	MDR GN	carriage	Rectal_carriage	keep	1	complete	LR890508-LR890511	ERR1015380	SAMEA3357485	pMSB1_9I	NA	3	-	-	-	-	-	ermB.v1*;mphB.v2*	-	-	-	-	-	-	AmpC1	-	CTX-M-15	TEM-141?-0%
MSB1_9J	Escherichia coli	AH0667	2014-03	ecoli_ST131	#N/A	#N/A	MDR GN	carriage	Rectal_carriage	keep	1	incomplete		ERR1015390	SAMEA3357495	Plasmid J	NA	NA	aadA5;strA.v1^;strB.v1*	-	-	-	-	mphA	-	-	sul1;sul2	tet(A).v1	-	dfrA17	-	-	CTX-M-27	-
MSB2_1A	Escherichia coli	AH0739	2014-04	ecoli_ST1193	#N/A	#N/A	MDR GN	carriage	Rectal_carriage	keep	1	complete	LR890410-LR890414	ERR1015392	SAMEA3357497	none	NA	4	aac(3)-IId^	-	-	-	-	-	-	-	-	-	-	-	TEM-1D.v1^	-	-	-
MSB2_2A	Escherichia coli	AH0752	2014-04	ecoli_ST131	#N/A	#N/A	MDR GN	carriage	Rectal_carriage	keep	1	incomplete		ERR1015393	SAMEA3357498	none	NA	NA	aac(3)-IId^;aadA5;strA.v1^;strB.v1*	-	-	-	-	mphA	-	-	sul1;sul2	tet(A).v1	-	dfrA17	TEM-1D.v1^	-	-	-
